# Supplementary material for: Dynamics of DNA damage-induced nuclear inclusions are regulated by SUMOylation of Btn2
Source: Nat Commun. 2024 Apr 13;15:3215. doi: 10.1038/s41467-024-47615-8 (PMC11016081; doi:10.1038/s41467-024-47615-8)
Supplement: Supplementary file 4 — Supplementary Data 1 [file 41467_2024_47615_MOESM4_ESM.xlsx]

## Sheet: Supplementary Data-Description
Description of additional supplementary files for:
Dynamics of DNA damage-induced nuclear inclusions are regulated by SUMOylation of Btn2
Arun Kumar, Veena Mathew, and Peter C. Stirling
File Name: Supplementary Data 1
Description: List of yeast strains, primers, plasmids, antibodies and statistical tests used in this study
Sheet 1 – Yeast strains
Sheet 2 – Primers
Sheet 3 – Plasmids
Sheet 4 – Antibodies
Sheet 5 - Statistical tests and values

## Sheet: Sheet1 - Yeast strains
File Name: Supplementary Data 1
Yeast strains used in this study
All strains are derivatives of s288c
Strain description	Reference number	Relevant genotype	Source
BY4741		MATa ura3∆0 leu2∆0 his3∆1 met15∆0	J. Boeke, New York University, New York, NY
Rpd3-GFP	PSYL984	MATa ura3∆0 leu2∆0 met15∆0 or MET15 RPD3-GFP::HIS3	Huh et al. 2003
Rpd3-GFP, Hta2-mCherry	PSYL1013	MATa ura3∆0 leu2∆0 met15∆0 or MET15 RPD3-GFP::HIS3 HTA2-mCherry::URA3	This study
Rpd3-GFP, Hos2-mCherry	PSYL1010	MATa ura3∆0 leu2∆0 met15∆0 or MET15 RPD3-GFP::HIS3 HOS2-mCherry::URA3	This study
btn2Δ, Rpd3-GFP	PSYL1255	MATa ura3∆0 leu2∆0 met15∆0 or MET15 btn2Δ::KanMX RPD3-GFP::HIS3	This study
hsp42Δ, Rpd3-GFP	PSYL1022	MATa ura3∆0 leu2∆0 met15∆0 or MET15 hsp42Δ::KanMX RPD3-GFP::HIS3	This study
Sin3-GFP	PSYL1198	MATa ura3∆0 leu2∆0 met15∆0 or MET15 SIN3-GFP::HIS3	Huh et al. 2003
Ume1-GFP	PSYL1199	MATa ura3∆0 leu2∆0 met15∆0 or MET15 UME1-GFP::HIS3	Huh et al. 2003
Ume6-GFP	PSYL1200	MATa ura3∆0 leu2∆0 met15∆0 or MET15 UME6-GFP::HIS3	Huh et al. 2003
Sap30-GFP	PSYL1201	MATa ura3∆0 leu2∆0 met15∆0 or MET15 SAP30-GFP::HIS3	Huh et al. 2003
Pho23-GFP	PSYL1202	MATa ura3∆0 leu2∆0 met15∆0 or MET15 PHO23-GFP::HIS3	Huh et al. 2003
Eaf3-GFP	PSYL1203	MATa ura3∆0 leu2∆0 met15∆0 or MET15 EAF3-GFP::HIS3	Huh et al. 2003
Rco1-GFP	PSYL1204	MATa ura3∆0 leu2∆0 met15∆0 or MET15 RCO1-GFP::HIS3	Huh et al. 2003
Snt2-GFP	PSYL1282	MATa ura3∆0 leu2∆0 met15∆0 or MET15 SNT2-GFP::HIS3	Huh et al. 2003
Ecm5-GFP	PSYL1283	MATa ura3∆0 leu2∆0 met15∆0 or MET15 ECM5-GFP::HIS3	Huh et al. 2003
sml1Δ, Rpd3-GFP	PSYL1473	MATa ura3∆0 leu2∆0 met15∆0 or MET15 sml1Δ::KanMX RPD3-GFP::HIS3	This study
sml1Δ, mec1Δ, Rpd3-GFP	PSYL1264	MATa ura3∆0 leu2∆0 met15∆0 or MET15 sml1Δ::KanMX mec1Δ::HygMX RPD3-GFP::HIS3	This study
tel1Δ, Rpd3-GFP	PSYL1475	MATa ura3∆0 leu2∆0 met15∆0 or MET15 tel1Δ::KanMX RPD3-GFP::HIS3	This study
sml1Δ, mec1Δ, tel1Δ Rpd3-GFP	PSYL1477	MATa ura3∆0 leu2∆0 met15∆0 or MET15 sml1Δ::KanMX mec1Δ::HygMX tel1Δ::NatMX RPD3-GFP::HIS3	This study
mrc1Δ, Rpd3-GFP	PSYL1394	MATalpha ura3∆0 leu2∆0 met15∆0 or MET15 mrc1Δ::KanMX RPD3-GFP::HIS3	This study
tof1Δ, Rpd3-GFP	PSYL1395	MATalpha ura3∆0 leu2∆0 met15∆0 or MET15 tof1Δ::KanMX RPD3-GFP::HIS3	This study
csm3Δ, Rpd3-GFP	PSYL1396	MATa ura3∆0 leu2∆0 met15∆0 or MET15 csm3Δ::KanMX RPD3-GFP::HIS3	This study
chk1Δ, Rpd3-GFP	PSYL1397	MATa ura3∆0 leu2∆0 met15∆0 or MET15 chk1Δ::KanMX RPD3-GFP::HIS3	This study
rad9Δ, Rpd3-GFP	PSYL1479	MATa ura3∆0 leu2∆0 met15∆0 or MET15 rad9Δ::KanMX RPD3-GFP::HIS3	This study
ubc9-1 ts, Rpd3-GFP	PSYL1616	MATa ura3∆0 leu2∆0 met15∆0 or MET15 ubc9-1::URA3 RPD3-GFP::HIS3	This study
siz1Δ, Rpd3-GFP	PSYL1401	MATa ura3∆0 leu2∆0 met15∆0 or MET15 siz1Δ::KanMX RPD3-GFP::HIS3	This study
siz2Δ, Rpd3-GFP	PSYL1404	MATa ura3∆0 leu2∆0 met15∆0 or MET15 siz2Δ::KanMX RPD3-GFP::HIS3	This study
mms21-CH, Rpd3-GFP	PSYL1609	MATa ura3∆0 leu2∆0 met15∆0 or MET15 mms21-CH::KanMX RPD3-GFP::HIS3	This study
siz1Δ, siz2Δ, Rpd3-GFP	PSYL1603	MATa ura3∆0 leu2∆0 met15∆0 or MET15 siz1Δ::KanMX RPD3-GFP::HIS3	This study
siz1Δ, mms21-CH, Rpd3-GFP	PSYL1605	MATa ura3∆0 leu2∆0 met15∆0 or MET15 siz1Δ::KanMX mms21-CH::kanMX RPD3-GFP::HIS3	This study
siz2Δ, mms21-CH, Rpd3-GFP	PSYL1607	MATa ura3∆0 leu2∆0 met15∆0 or MET15 siz2Δ::KanMX mms21-CH::kanMX RPD3-GFP::HIS3	This study
smt3-3KR	PSYL1774	MATa ura3∆0 leu2∆0 met15∆0 or MET15 smt3-3KR::KanMX	This study
smt3-3KR, Rpd3-GFP	PSYL1615	MATa ura3∆0 leu2∆0 met15∆0 or MET15 smt3-3KR::KanMX RPD3-GFP::HIS3	This study
Hos2-GFP	PSYL687	MATa ura3∆0 leu2∆0 met15∆0 or MET15 HOS2-GFP::HIS3	Huh et al. 2003
Cdc40-GFP	PSYL985	MATa ura3∆0 leu2∆0 met15∆0 or MET15 CDC40-GFP::HIS3	Huh et al. 2003
Hsh155-GFP	PSY1502	MATa ura3∆0 leu2∆0 met15∆0 or MET15 HSH155-GFP::HIS3	Huh et al. 2003
Cmr1-GFP	PSYL1451	MATa ura3∆0 leu2∆0 met15∆0 or MET15 CMR1-GFP::HIS3	Huh et al. 2003
GFP-Btn2	PSYL1529	Matalpha his3∆1 leu2∆0 met15∆0 ura3∆0 lys+ GFP-BTN2	E. Conibear, University of British Columbia, Vancouver, British Columbia, Canada
Hsp42-GFP	PSYL1454	MATa ura3∆0 leu2∆0 met15∆0 or MET15 HSP42-GFP::HIS3	Huh et al. 2003
Apj1-GFP	PSYL1450	MATa ura3∆0 leu2∆0 met15∆0 or MET15 APJ1-GFP::HIS3	Huh et al. 2003
Hsp104-GFP	PSYL1455	MATa ura3∆0 leu2∆0 met15∆0 or MET15 HSP104-GFP::HIS3	Huh et al. 2003
Cdc48-GFP	PSYL560	MATa ura3∆0 leu2∆0 met15∆0 or MET15 CDC48-GFP::HIS3	Huh et al. 2003
ubc9-1 ts, GFP-Btn2	PSYL1778	Matalpha his3∆1 leu2∆0 met15∆0 ura3∆0 lys+ ubc9-1::URA3 GFP-BTN2	This study
GFP-Btn2 WT	PSYL1784	MATa ura3∆0 leu2∆0 met15∆0 or MET15 URA3::GFP-BTN2	This study
GFP-Btn2 6KR	PSYL1785	MATa ura3∆0 leu2∆0 met15∆0 or MET15 URA3::GFP-btn2-6KR	This study
Btn2-WT	PSYL1788	MATa ura3∆0 leu2∆0 met15∆0 or MET15 URA3::BTN2	This study
Btn2-6KR	PSYL1790	MATa ura3∆0 leu2∆0 met15∆0 or MET15 URA3::btn2-6KR	This study
btn2-WT, Rpd3-GFP	PSYL1792	MATa ura3∆0 leu2∆0 met15∆0 or MET15 URA3::BTN2 RPD3-GFP::HIS3	This study
btn2-6KR, Rpd3-GFP	PSYL1793	MATa ura3∆0 leu2∆0 met15∆0 or MET15 URA3::btn2-6KR RPD3-GFP::HIS3	This study
btn2-WT, Hos2-GFP	PSYL1806	MATa ura3∆0 leu2∆0 met15∆0 or MET15 URA3::BTN2 HOS2-GFP::HIS3	This study
btn2-6KR, Hos2-GFP	PSYL1808	MATa ura3∆0 leu2∆0 met15∆0 or MET15 URA3::btn2-6KR HOS2-GFP::HIS3	This study
btn2-WT, Hsh155-GFP, Hos2-mCherry	PSYL1828	MATa ura3∆0 leu2∆0 met15∆0 or MET15 URA3::BTN2 HSH155-GFP::HIS3 HOS2-mCherry::URA3	This study
btn2-6KR, Hsh155-GFP, Hos2-mCherry	PSYL1829	MATa ura3∆0 leu2∆0 met15∆0 or MET15URA3::btn2-6KR HSH155-GFP::HIS3 HOS2-mCherry::URA3	This study
btn2-WT, Cmr1-GFP, Hos2-mCherry	PSYL1822	MATa ura3∆0 leu2∆0 met15∆0 or MET15 URA3::BTN2 CMR1-GFP::HIS3 HOS2-mCherry::URA3	This study
btn2-6KR, Cmr1-GFP, Hos2-mCherry	PSYL1823	MATa ura3∆0 leu2∆0 met15∆0 or MET15 URA3::btn2-6KR CMR1-GFP::HIS3 HOS2-mCherry::URA3	This study
btn2-WT, Cdc48-GFP, Hos2-mCherry	PSYL1824	MATa ura3∆0 leu2∆0 met15∆0 or MET15 URA3::BTN2 CDC48-GFP::HIS3 HOS2-mCherry::URA3	This study
btn2-6KR, Cdc48-GFP, Hos2-mCherry	PSYL1825	MATa ura3∆0 leu2∆0 met15∆0 or MET15 URA3::btn2-6KR CDC48-GFP::HIS3 HOS2-mCherry::URA3	This study
btn2-WT, Slx8-GFP, Hos2-mCherry	PSYL1832	MATa ura3∆0 leu2∆0 met15∆0 or MET15 URA3::BTN2 SLX8-GFP::HIS3 HOS2-mCherry::URA3	This study
btn2-6KR, Slx8-GFP, Hos2-mCherry	PSYL1833	MATa ura3∆0 leu2∆0 met15∆0 or MET15 URA3::btn2-6KR SLX8-GFP::HIS3 HOS2-mCherry::URA3	This study
btn2-WT, Apj1-GFP, Hos2-mCherry	PSYL1826	MATa ura3∆0 leu2∆0 met15∆0 or MET15 URA3::BTN2 APJ1-GFP::HIS3 HOS2-mCherry::URA3	This study
btn2-6KR, Apj1-GFP, Hos2-mCherry	PSYL1827	MATa ura3∆0 leu2∆0 met15∆0 or MET15 URA3::btn2-6KR APJ1-GFP::HIS3 HOS2-mCherry::URA3	This study
btn2-WT, Hsp104-GFP, Hos2-mCherry	PSYL1830	MATa ura3∆0 leu2∆0 met15∆0 or MET15 URA3::BTN2 HSP104-GFP::HIS3 HOS2-mCherry::URA3	This study
btn2-6KR, Hsp104-GFP, Hos2-mCherry	PSYL1831	MATa ura3∆0 leu2∆0 met15∆0 or MET15 URA3::btn2-6KR HSP104-GFP::HIS3 HOS2-mCherry::URA3	This study
btn2Δ	PSYL1009	MATa ura3∆0 leu2∆0 met15∆0 or MET15 btn2Δ::KanMX	This study
fes1Δ, hsp104Δ	PSYL1853	MATa ura3∆0 leu2∆0 met15∆0 or MET15 fes1Δ::HphMX hsp104Δ::NatMX	This study
fes1Δ, hsp104Δ, btn2-WT	PSYL1873	MATa ura3∆0 leu2∆0 met15∆0 or MET15 fes1Δ::HphMX hsp104Δ::NatMX URA3::BTN2	This study
fes1Δ, hsp104Δ, btn2-6KR	PSYL1874	MATa ura3∆0 leu2∆0 met15∆0 or MET15 fes1Δ::HphMX hsp104Δ::NatMX URA3::btn2-6KR	This study
apj1Δ, btn2-WT, Rpd3-GFP	PSYL1855	MATa ura3∆0 leu2∆0 met15∆0 or MET15 apj1Δ::KanMX URA3::BTN2 RPD3-GFP::HIS3	This study
apj1Δ, btn2-6KR, Rpd3-GFP	PSYL1857	MATa ura3∆0 leu2∆0 met15∆0 or MET15 apj1Δ::KanMX URA3::btn2-6KR RPD3-GFP::HIS3	This study
hsp104Δ, btn2-WT, Rpd3-GFP	PSYL1875	MATa ura3∆0 leu2∆0 met15∆0 or MET15 hsp104Δ::KanMX URA3::BTN2 RPD3-GFP::HIS3	This study
hsp104Δ, btn2-6KR, Rpd3-GFP	PSYL1876	MATa ura3∆0 leu2∆0 met15∆0 or MET15 hsp104Δ::KanMX URA3::btn2-6KR RPD3-GFP::HIS3	This study
apj1Δ, hsp104Δ, btn2-WT, Rpd3-GFP	PSYL1877	MATa ura3∆0 leu2∆0 met15∆0 or MET15 apj1Δ::KanMX hsp104Δ::NatMX URA3::BTN2 RPD3-GFP::HIS3	This study
apj1Δ, hsp104Δ, btn2-6KR, Rpd3-GFP	PSYL1878	MATa ura3∆0 leu2∆0 met15∆0 or MET15 apj1Δ::KanMX hsp104Δ::NatMX URA3::btn2-6KR RPD3-GFP::HIS3	This study
slx5Δ, GFP-Btn2	PSYL1618	Matalpha his3∆1 leu2∆0 met15∆0 ura3∆0 lys+ slx5Δ::KanMX GFP-BTN2	This study
apj1Δ, btn2-WT, Slx8-GFP	PSYL1912	MATa ura3∆0 leu2∆0 met15∆0 or MET15 apj1Δ::KanMX URA3::BTN2 SLX8-GFP::HIS3	This study
apj1Δ, btn2-6KR, Slx8-GFP	PSYL1913	MATa ura3∆0 leu2∆0 met15∆0 or MET15 apj1Δ::KanMX URA3::btn2-6KR SLX8-GFP::HIS3	This study
hsp104Δ, btn2-WT, Slx8-GFP	PSYL1914	MATa ura3∆0 leu2∆0 met15∆0 or MET15 hsp104Δ::KanMX URA3::BTN2 SLX8-GFP::HIS3	This study
hsp104Δ, btn2-6KR, Slx8-GFP	PSYL1915	MATa ura3∆0 leu2∆0 met15∆0 or MET15 hsp104Δ::KanMX URA3::btn2-6KR SLX8-GFP::HIS3	This study
apj1Δ, hsp104Δ, btn2-WT, Slx8-GFP	PSYL1916	MATa ura3∆0 leu2∆0 met15∆0 or MET15 apj1Δ::KanMX hsp104Δ::NatMX URA3::BTN2 SLX8-GFP::HIS3	This study
apj1Δ, hsp104Δ, btn2-6KR, Slx8-GFP	PSYL1917	MATa ura3∆0 leu2∆0 met15∆0 or MET15 apj1Δ::KanMX hsp104Δ::NatMX URA3::btn2-6KR SLX8-GFP::HIS3	This study
apj1Δ, btn2-WT	PSYL1896	MATa ura3∆0 leu2∆0 met15∆0 or MET15 apj1Δ::KanMX URA3::BTN2	This study
apj1Δ, btn2-6KR	PSYL1897	MATa ura3∆0 leu2∆0 met15∆0 or MET15 apj1Δ::KanMX URA3::btn2-6KR	This study
hsp104Δ, btn2-WT	PSYL1898	MATa ura3∆0 leu2∆0 met15∆0 or MET15 hsp104Δ::KanMX URA3::BTN2	This study
hsp104Δ, btn2-6KR	PSYL1900	MATa ura3∆0 leu2∆0 met15∆0 or MET15 hsp104Δ::KanMX URA3::btn2-6KR	This study
apj1Δ, hsp104Δ, btn2-WT	PSYL1902	MATa ura3∆0 leu2∆0 met15∆0 or MET15 apj1Δ::KanMX hsp104Δ::NatMX URA3::BTN2	This study
apj1Δ, hsp104Δ, btn2-6KR	PSYL1903	MATa ura3∆0 leu2∆0 met15∆0 or MET15 apj1Δ::KanMX hsp104Δ::NatMX URA3::btn2-6KR	This study
apj1Δ	PSYL1888	MATa ura3∆0 leu2∆0 met15∆0 or MET15 apj1Δ::KanMX	This study
hsp104Δ	PSYL1890	MATa ura3∆0 leu2∆0 met15∆0 or MET15 hsp104Δ::NatMX	This study
apj1Δ, hsp104Δ	PSYL1892	MATa ura3∆0 leu2∆0 met15∆0 or MET15 apj1Δ::KanMX hsp104Δ::NatMX	This study
btn2Δ, hsp104Δ	PSYL1894	MATa ura3∆0 leu2∆0 met15∆0 or MET15 btn2Δ::KanMX hsp104Δ::NatMX	This study
slx5Δ, btn2-WT	PSYL1859	MATa ura3∆0 leu2∆0 met15∆0 or MET15 slx5Δ::KanMX URA3::BTN2	This study
slx5Δ, btn2-6KR	PSYL1860	MATa ura3∆0 leu2∆0 met15∆0 or MET15 slx5Δ::KanMX URA3::btn2-6KR	This study
apj1Δ, slx5Δ	PSYL1918	MATa ura3∆0 leu2∆0 met15∆0 or MET15 apj1Δ::KanMX slx5Δ::KanMX	This study
hsp104Δ, slx5Δ	PSYL1922	MATa ura3∆0 leu2∆0 met15∆0 or MET15 hsp104Δ::NatMX slx5Δ::KanMX	This study
apj1Δ, hsp104Δ, slx5Δ	PSYL1920	MATa ura3∆0 leu2∆0 met15∆0 or MET15 apj1Δ::KanMX hsp104Δ::NatMX slx5Δ::kanMX	This study
ubc9-1 ts, GFP-Btn2 WT	PSYL1923	Matalpha his3∆1 leu2∆0 met15∆0 ura3∆0 lys+ ubc9-1::URA3 GFP-BTN2 WT	This study
ubc9-1 ts, GFP-Btn2 6KR	PSYL1924	Matalpha his3∆1 leu2∆0 met15∆0 ura3∆0 lys+ ubc9-1::URA3 GFP-BTN2 6KR	This study
Rpd3-GFP, Nic96-RFP	PSYL1925	MATa ura3∆0 leu2∆0 met15∆0 or MET15 RPD3-GFP::HIS3 NIC96-RFP::KanMX	This study
btn2Δ, Rpd3-GFP, Nic96-RFP	PSYL1926	MATa ura3∆0 leu2∆0 met15∆0 or MET15 btn2Δ::KanMX RPD3-GFP::HIS3 NIC96-RFP::KanMX	This study

## Sheet: Sheet2 - Primers
File Name: Supplementary Data 1
Primers used in this study
Primer name	Primer sequence (5'-3')	Primer description
Btn2-Full length-F	AGGTGCGGCCGCTTTCATTATGGACTACTTTAC	Forward primer binding to Btn2 promoter region, contains NotI site
Btn2-Full length-R	CCCGGTACCATAATTAGTTATTTAATGCCG	Reverse primer binding to Btn2 terminator region, contains KpnI site. Also used as the reverse primer for the second product of Btn2-CTD mutant stitch PCRs
Btn2-CTDΔ-R	CCCGGTACCTTAAATTTCTTCCTCATGCTTAAC	Reverse primer binding to the end of Btn2 CLD region, contains a stop codon and KpnI site. Also used as the reverse primer for the first product of Btn2-CTD mutant stitch PCRs
Btn2-CTD+CLDΔ-R	CCCGGTACCTTAATGGTTCTCCTTTAGCTCACCT	Reverse primer binding to the end of Btn2 NTD region, contains a stop codon and KpnI site
Btn2 CTD stitch-F	ATTGGTTTAGTTAAGCATGAGGAAGAAATT	Forward primer for first half of the Btn2 stitch for CTD mutant PCRs
Btn26KR integration-F	CAACAACCAAAAGAAAATAACTAATAGACCCCATTACAATATAGAAGAGTGCACCACGCTTTTCAAT	Forward primer for integrating Btn2-WT and Btn2-6KR from a pRS316 background to the genome
Btn26KR integration-R	ATAATTAGTTATTTAATGCCG	Reverse primer for integrating Btn2-WT and Btn2-6KR from a pRS316 background to the genome

## Sheet: Sheet3 - Plasmids
File Name: Supplementary Data 1
Plasmids used in this study
Plasmid description	Relevant Features	Source
pRS316	CEN6/ARSH4, ampR, URA3	P. Hieter, University of British Columbia, Vancovuer, British Columbia, Canada
YEplac181	ampR CUP1 YEplac181-HIS-Smt3::LEU2	H. Ulrich et al. 2009 (obtained from Addgene)
pRS316 - btn2wt	Btn2 ORF along with promoter and terminator region, ampR, URA3	This study
pRS316 - btn2ctdΔ	Btn2 ORF without the C-terminal domain, along with promoter and terminator region, ampR, URA3	This study
pRS316 - btn2ctd+cldΔ	Btn2 ORF, only the N-terminal domain, along with promoter and terminator region, ampR, URA3	This study
pRS316 - btn2ctdKallR	Btn2 ORF, with all C-terminal domain lysines mutated to arginine, ampR, URA3	This study
pRS316 - btn2ctd2KR	Btn2 ORF, with lysines K227 and K234 mutated to arginine, ampR, URA3	This study
pRS316 - btn2ctd6KR	Btn2 ORF, with lysines K249,K255,257,262,267,268 mutated to arginine, ampR, URA3	This study
pRS316 - btn2ctd6KR the II	Btn2 ORF, with lysines K282,287,290,297,298,300 mutated to arginine, ampR, URA3	This study
pRS316 - btn2ctd12KR	Btn2 ORF, with lysines K305,308,314,316,318,323,324,329,341,375,376,402 mutated to arginine, ampR, URA3	This study

## Sheet: Sheet 4 - Antibodies
File Name: Supplementary Data 1
Antibodies used in this study
Mouse anti-Pgk1 (sc-130335) 1:500 (Santa Cruz Biotechnology),
Mouse anti-GFP (B-2) (sc-9996) 1:500 (Santa Cruz Biotechnology),
Mouse anti-Ubiquitin (P4D1) (3936s) 1:1000 (Cell Signaling Technology),
Rabbit anti-K48-linkage Specific Polyubiquitin (D9D5) (8081S) 1:1000 (Cell Signaling Technology),
Rabbit anti-Smt3 (ab14405) 1:1000 (Abcam),
Rabbit anti-Rfa (AS07214) 1:1000 (Agrisera),
Mouse anti-Rpd3 1:500 (sc-514160) (Santa Cruz Biotechnology),
Mouse anti-p97/VCP/Cdc48 (NB120-11433) 1:1000 (Novus Biologicals)

## Sheet: Sheet 5 - Statiscal tests
File Name: Supplementary Data 1
Statistical tests used in this study
Figure	Stat test	Result			Supplementary Figure	Stat test	Result
1a	Two-tailed Fisher's exact test	Nuclear 1hr vs 2hr : p<0.0001 Cyto 1hr vs 2hr : p=0.0050 Both 1hr vs 2hr : p<0.0001			S2b	Two-tailed Fisher's exact test	WT: - vs + SML1: p=0.0001 sml1∆: - vs + SML1: p=0.0001
1e	Two-tailed Fisher's exact test	WT vs btn2∆: p<0.0001 WT vs hsp42∆: p<0.0001			S2c	Two-tailed Fisher's exact test	WT vs mrc1∆: p=0.2706 WT vs csm3∆: p=0.9370 WT vs tof1∆: p=0.3355 WT vs chk1∆: p=0.0001 WT vs rad9∆: p=0.0001
2a	Two-tailed Fisher's exact test	UNT vs H2O2 : p<0.0001 UNT vs HU : p<0.0001 UNT vs CPT : p<0.0001 UNT vs EMS : p<0.0001			S5a	Two-tailed Fisher's exact test	Rpd3GFP CytoQ, Btn2-WT vs Btn2-6KR; WT: MMS: p=0.0692 1hr: p=0.1357 2hr: p=0.0567 Btn2-WT vs Btn2-6KR; apj1∆: MMS: p=0.8287 1hr: p=0.0122 2hr: p<0.0014 Btn2-WT vs Btn2-6KR; hsp104∆: MMS: p=0.0003 1hr: p=0.1558 2hr:p=0.0701 Btn2-WT vs Btn2-6KR; apj1∆hsp104∆: MMS: p=0.1547 1hr: p=0.0217 2hr:p=0.1103
2b	Two-tailed Fisher's exact test	UNT: WT vs sml1∆: p<0.0001 WT vs mec1∆sml1∆: p<0.0001 WT vs tel1∆: p<0.0001 WT vs mec1∆sml1∆tel1∆: p<0.0001 MMS: WT vs sml1∆: p<0.0001 WT vs mec1∆sml1∆: p<0.0001 WT vs tel1∆: p<0.0001 WT vs mec1∆sml1∆tel1∆: p<0.0001			S5b	Two-tailed Fisher's exact test	Rpd3GFP >2 CytoQ, Btn2-WT vs Btn2-6KR; WT: MMS: p=0.0567 Btn2-WT vs Btn2-6KR; apj1∆: MMS: p<0.0001 Btn2-WT vs Btn2-6KR; hsp104∆: MMS: p<0.0001 Btn2-WT vs Btn2-6KR; apj1∆hsp104∆: MMS: p=0.0010
3a	Two-tailed Fisher's exact test	25°C: WTvs ubc9-1ts: p=0.0006 30°C: WT vs ubc9-1ts: p=0.0001			S5c	Two-tailed Fisher's exact test	Rpd3GFP slx5∆, Btn2-WT vs Btn2-6KR; WT: MMS: p=0.6828 1hr: p=0.3278 2hr: p=0.0086
3b	Two-tailed Fisher's exact test	INQ: WT vs siz1∆: p=0.9363 WT vs siz2∆: p=0.1085 WT vs siz1∆siz2∆: = p=0.0118 WT vs mms21-ch: p=0.0050 WT vs siz1∆mms21-ch: p<0.0001 WT vs siz2∆mms21-ch: p<0.0001 CytoQ: WT vs siz1∆: p=0.6063 WT vs siz2∆: p=0.0577 WT vs siz1∆siz2∆: = p=0.4009 WT vs mms21-ch: p<0.0001 WT vs siz1∆mms21-ch: p<0.0001 WT vs siz2∆mms21-ch: p<0.0001
3c	Two-tailed Fisher's exact test	WT vs smt3-3KR: p<0.0001
4f	Two-tailed Fisher's exact test	WT vs btn2∆, wt: p=0.0739 WT vs btn2∆, ctd∆: p<0.0001 WT vs btn2∆, ctd+cld∆: p<0.0001
5d	Two-tailed Fisher's exact test	Btn2-WT vs Btn2-6KR: Rpd3: p<0.0001 Hos2: p=0.0016 Hsh155: p=0.0148 Cmr1: p=0.0046 Cdc48: p=0.0318 Slx8: p<0.0001 Apj1: p=0.0046 Hsp104: p=0.0053
6a	Two-tailed Fisher's exact test	Rpd3GFP, Btn2-WT vs Btn2-6KR; WT: MMS: p<0.0001 1hr: p<0.0001 2hr: p<0.0001 Btn2-WT vs Btn2-6KR; apj1∆: MMS: p=0.7922 1hr: p=0.0001 2hr: p<0.0001 Btn2-WT vs Btn2-6KR; hsp104∆: MMS: p=0.3339 1hr: p=0.3671 2hr:p=0.0567 Btn2-WT vs Btn2-6KR; apj1∆hsp104∆: MMS: p=0.4713 1hr: p=0.0048 2hr:p=0.1038
6b	Ordinary one-way ANOVA Tukey's multiple comparisons test	Btn2-WT: WT vs apj1∆: p= 0.5396 WT vs hsp104∆: p=0.4006 WT vs apj1∆hsp104∆: p=0.0006 Btn2-6KR: WT vs apj1∆: p<0.0001 WT vs hsp104∆: p>0.9999 WT vs apj1∆hsp104∆: p<0.0001 Btn2-WT apj1∆hsp104∆ vs Btn2-6KR apj1∆hsp104∆: p=0.5513 Btn2-WT apj1∆hsp104∆ vs Btn2-6KR apj1∆: p=0.0173 Btn2-6KR apj1∆ vs Btn2-6KR apj1∆hsp104∆: p=0.8309
6e	Two-tailed Fisher's exact test	Slx8-GFP Btn2-WT vs Btn2-6KR: WT: p<0.0001 apj1∆: p=0.5373 hsp104∆: p<0.0001 apj1∆hsp104∆: p=0.0040
6g	Two-tailed Fisher's exact test	Rpd3GFP slx5∆, Btn2-WT vs Btn2-6KR; WT: MMS: p<0.0001 1hr: p<0.0001 2hr: p<0.0001
