# Supplementary material for: Dynamics of DNA damage-induced nuclear inclusions are regulated by SUMOylation of Btn2
Source: Nat Commun. 2024 Apr 13;15:3215. doi: 10.1038/s41467-024-47615-8 (PMC11016081; doi:10.1038/s41467-024-47615-8)
Supplement: Supplementary file 6 — Source Data [file 41467_2024_47615_MOESM6_ESM.xlsx]

## Sheet: Fig 1
Figure 1
Panel A
Rpd3-GFP
Exposure to MMS Replicate 1
Rpd3-UNT-2hr				Rpd3-GFP MMS 1hr				Rpd3-GFP MMS 2hr
No of Cells	Cells with Foci			No of Cells	Cells with Foci			No of Cells	Cells with Foci
	Nuclear	Cytoplasmic	Both		Nuclear	Cytoplasmic	Both		Nuclear	Cytoplasmic	Both
100	0	0	0	100	22	5	0	132	55	19	15
Percentage	0	0	0	Percentage	22	5	0	Percentage	41.6667	14.3939	11.3636
Exposure to MMS Replicate 2
Rpd3-UNT-2hr				Rpd3-GFP MMS 1hr				Rpd3-GFP MMS 2hr
No of Cells	Cells with Foci			No of Cells	Cells with Foci			No of Cells	Cells with Foci
	Nuclear	Cytoplasmic	Both		Nuclear	Cytoplasmic	Both		Nuclear	Cytoplasmic	Both
165	0	2	0	155	22	6	2	153	53	20	17
Percentage	0	1.21212	0	Percentage	14.1935	3.87097	1.29032	Percentage	34.6405	13.0719	11.1111
Exposure to MMS Replicate 3
Rpd3-UNT-2hr				Rpd3-GFP MMS 1hr				Rpd3-GFP MMS 2hr
No of Cells	Cells with Foci			No of Cells	Cells with Foci			No of Cells	Cells with Foci
	Nuclear	Cytoplasmic	Both		Nuclear	Cytoplasmic	Both		Nuclear	Cytoplasmic	Both
132		2	0	143	36	5	7	169	35	12	4
Percentage	0	1.51515	0	Percentage	25.1748	3.4965	4.8951	Percentage	20.7101	7.10059	2.36686
Rpd3-GFP
	UNT		MMS 1hr	Nuclear	Cytoplasmic	Both	Total		MMS 2hr	Nuclear	Cytoplasmic	Both	Total
1	0		1	22	5	0	27		1	41.667	14.394	11.364	44.697
2	1.21		2	14.19	3.87	1.3	18.06		2	34.641	13.072	11.111	36.602
3	1.515		3	25.1748	3.4965	4.8951	28.6713		3	20.71	7.1006	2.3669	25.4437
STDEV	0.801285			5.65305	0.782826	2.53564	5.70551		STDEV	10.6664	3.88585	5.12301	9.66718
Mean	0.908333			20.4549	4.12217	2.06503	24.5771		Mean	32.3393	11.5222	8.28063	35.5809
SEM	0.400643			3.26379	0.451965	1.46395	3.29408		SEM	6.15825	2.2435	2.95777	5.58135
Panel D																	Panel F
Rpd3-GFP btn2Δ
Replicate 1
Rpd3-MMS-2hr				Rpd3-btn2Δ-2hr				Rpd3-hsp42Δ-2hr
No of Cells	Cells with Foci			No of Cells	Cells with Foci			No of Cells	Cells with Foci
	Nuclear	Cytoplasmic	Both		Nuclear	Cytoplasmic	Both		Nuclear	Cytoplasmic	Both
112	34	12	3	108	13	16	0	153	0	2	0
Percentage	30.3571	10.7143	2.67857	Percentage	12.037	14.8148	0	Percentage	0	1.30719	0
Replicate 2
Rpd3-UNT-2hr				Rpd3-btn2Δ-2hr				Rpd3-hsp42Δ-2hr
No of Cells	Cells with Foci			No of Cells	Cells with Foci			No of Cells	Cells with Foci
	Nuclear	Cytoplasmic	Both		Nuclear	Cytoplasmic	Both		Nuclear	Cytoplasmic	Both
135	43	19	12	128	4	13	0	156	2	0	0
Percentage	31.8519	14.0741	8.88889	Percentage	3.125	10.1562	0	Percentage	1.28205	0	0
Replicate 3
Rpd3-UNT-2hr				Rpd3-btn2Δ-2hr				Rpd3-hsp42Δ-2hr
No of Cells	Cells with Foci			No of Cells	Cells with Foci			No of Cells	Cells with Foci
	Nuclear	Cytoplasmic	Both		Nuclear	Cytoplasmic	Both		Nuclear	Cytoplasmic	Both
130	44	9	5	105	2	7	0	230	0	6	0
Percentage	33.8462	6.92308	3.84615	Percentage	1.90476	6.66667	0	Percentage	0	2.6087	0
Rpd3-GFP btn2, hsp42 deletions
	Rpd3 WT	Nuclear	Cytoplasmic	Both	Total		Rpd3 btn2Δ	Nuclear	Cytoplasmic	Both	Total
	1	30.3571	10.7143	2.67857	41.0714		1	12.037	14.8148	0	26.8519
	2	31.8519	14.0741	8.88889	45.9259		2	3.125	10.1562	0	13.2812
	3	33.8462	6.92308	3.84615	40.7692		3	1.90476	6.66667	0	8.57143
STDEV		1.75046	3.57767	3.30052	2.89393		STDEV	5.53137	4.08803	0	9.49138
Mean		32.0184	10.5705	5.13787	42.5889		Mean	5.68893	10.5459	0	16.2348
SEM		1.01063	2.06557	1.90555	1.67081		SEM	3.19354	2.36022	0	5.47985
				Rpd3 hsp42Δ	Nuclear	Cytoplasmic	Both	Total
				1	0	1.30719	0	1.30719
				2	1.28205	0	0	1.28205
				3	0	2.6087	0	2.6087
			STDEV		0.740193	1.30435	0	0.758786
			Mean		0.42735	1.3053	0	1.73265
			SEM		0.42735	0.753066	0	0.438085

## Sheet: Fig 2
Figure 2
Panel A
Drug treatments
Replicate 1
Rpd3-GFP H2O2 2hr				Rpd3-GFP CPT 2hr				Rpd3-GFP HU 2hr				Rpd3-GFP EMS 2hr
No of Cells	Cells with Foci			No of Cells	Cells with Foci			No of Cells	Cells with Foci			No of Cells	Cells with Foci
	Nuclear	Cytoplasmic	Both		Nuclear	Cytoplasmic	Both		Nuclear	Cytoplasmic	Both		Nuclear	Cytoplasmic	Both
71	20	0	0	94	17	0	0	112	41	0	0	109	22	0	0
Percentage	28.169	0	0	Percentage	18.0851	0	0	Percentage	36.6071	0	0	Percentage	20.1835	0	0
Replicate 2
Rpd3-GFP H2O2 2hr				Rpd3-GFP CPT 2hr				Rpd3-GFP HU 2hr				Rpd3-GFP Drug 2hr
No of Cells	Cells with Foci			No of Cells	Cells with Foci			No of Cells	Cells with Foci			No of Cells	Cells with Foci
	Nuclear	Cytoplasmic	Both		Nuclear	Cytoplasmic	Both		Nuclear	Cytoplasmic	Both		Nuclear	Cytoplasmic	Both
97	36			106	25	0	0	104	31	0	0	98	26	0	0
Percentage	37.1134	0	0	Percentage	23.5849	0	0	Percentage	29.8077	0	0	Percentage	26.5306	0	0
Replicate 3
Rpd3-GFP H2O2 2hr				Rpd3-GFP CPT 2hr				Rpd3-GFP HU 2hr				Rpd3-GFP EMS 2hr
No of Cells	Cells with Foci			No of Cells	Cells with Foci			No of Cells	Cells with Foci			No of Cells	Cells with Foci
	Nuclear	Cytoplasmic	Both		Nuclear	Cytoplasmic	Both		Nuclear	Cytoplasmic	Both		Nuclear	Cytoplasmic	Both
98	29	0	0	119	18	0	0	113	24	0	0	91	18	0	0
Percentage	29.5918	0	0	Percentage	15.1261	0	0	Percentage	21.2389	0	0	Percentage	19.7802	0	0
Rpd3 GFP Drug treatments
			H2O2	Nuclear	Cytoplasmic	Both	Total	CPT	Nuclear	Cytoplasmic	Both	Total
			1	28.169	0	0	28.169		18.0851	0	0	18.0851
			2	37.113	0	0	37.113		23.585	0	0	23.585
			3	29.592	0	0	29.592		15.126	0	0	15.126
			STDEV	4.80599	0	0	4.80599		4.29263	0	0	4.29263
			Mean	31.6247	0	0	31.6247		18.932	0	0	18.932
			SEM	2.77474	0	0	2.77474		2.47835	0	0	3.03534
			HU	Nuclear	Cytoplasmic	Both	Total	EMS	Nuclear	Cytoplasmic	Both	Total
				36.6071	0	0	21.239		20.183	0	0	20.183
				29.808	0	0	21.239		26.531	0	0	26.531
				21.239	0	0	21.239		19.78	0		19.78
				7.70102	0	0	0		3.78672	0	0	3.78672
				29.218	0	0	21.239		22.1647	0	0	22.1647
				4.44618	0	0	0		2.18626	0	0	2.18626
Panel B and C
Sml1													Mec1 Sml1													Tel1													Mec1 Tel1 Sml1
Rpd3GFP Sml1Del Replicate 1													Rpd3GFP Mec1Del Sml1Del Replicate 1													Rpd3GFP Tel1Del Replicate 1													Rpd3GFP Mec1Del Tel1Del Sml1Del Replicate 1
Rpd3-UNT-2hr								Rpd3-GFP MMS 2hr					Rpd3-UNT-2hr								Rpd3-GFP MMS 2hr					Rpd3-UNT-2hr								Rpd3-GFP MMS 2hr					Rpd3-UNT-2hr								Rpd3-GFP MMS 2hr
No of Cells	Cells with Foci							No of Cells	Cells with Foci				No of Cells	Cells with Foci							No of Cells	Cells with Foci				No of Cells	Cells with Foci							No of Cells	Cells with Foci				No of Cells	Cells with Foci							No of Cells	Cells with Foci
	Nuclear	Cytoplasmic	Both						Nuclear	Cytoplasmic	Both			Nuclear	Cytoplasmic	Both						Nuclear	Cytoplasmic	Both			Nuclear	Cytoplasmic	Both						Nuclear	Cytoplasmic	Both			Nuclear	Cytoplasmic	Both						Nuclear	Cytoplasmic
92	34	0	0					103	70	49	28		133	46	0	0					101	65	60	39		103	38	0	0					110	59	55	31		80	28	0	0					99	58	51
Percentage	36.9565	0	0					Percentage	67.9612	47.5728	27.1845		Percentage	34.5865	0	0					Percentage	64.3564	59.4059	38.6139		Percentage	36.8932	0	0					Percentage	53.6364	50	28.1818		Percentage	35	0	0					Percentage	58.5859	51.5152
Rpd3GFP Sml1Del Replicate 2													Rpd3GFP Mec1Del Sml1Del Replicate 2													Rpd3GFP Tel1Del Replicate 2													Rpd3GFP Mec1Del Tel1Del Sml1DelReplicate 2
Rpd3-UNT-2hr								Rpd3-GFP MMS 2hr					Rpd3-UNT-2hr								Rpd3-GFP MMS 2hr					Rpd3-UNT-2hr								Rpd3-GFP MMS 2hr					Rpd3-UNT-2hr								Rpd3-GFP MMS 2hr
No of Cells	Cells with Foci							No of Cells	Cells with Foci				No of Cells	Cells with Foci							No of Cells	Cells with Foci				No of Cells	Cells with Foci							No of Cells	Cells with Foci				No of Cells	Cells with Foci							No of Cells	Cells with Foci
	Nuclear	Cytoplasmic	Both						Nuclear	Cytoplasmic	Both			Nuclear	Cytoplasmic	Both						Nuclear	Cytoplasmic	Both			Nuclear	Cytoplasmic	Both						Nuclear	Cytoplasmic	Both			Nuclear	Cytoplasmic	Both						Nuclear	Cytoplasmic
100	22	0	0					93	66	43	29		100	30	0	0					121	71	52	30		107	37	0	0					120	74	40	21		109	38	0	0					113	71	47
Percentage	22	0	0					Percentage	70.9677	46.2366	31.1828		Percentage	30	0	0					Percentage	58.6777	42.9752	24.7934		Percentage	34.5794	0	0					Percentage	61.6667	33.3333	17.5		Percentage	34.8624	0	0					Percentage	62.8319	41.5929
Rpd3GFP Sml1Del Replicate 3													Rpd3GFP Mec1Del Sml1Del Replicate 3													Rpd3GFP Tel1Del Replicate 3													Rpd3GFP Mec1Del Tel1Del Sml1Del Replicate 3
Rpd3-UNT-2hr								Rpd3-GFP MMS 2hr					Rpd3-UNT-2hr								Rpd3-GFP MMS 2hr					Rpd3-UNT-2hr								Rpd3-GFP MMS 2hr					Rpd3-UNT-2hr								Rpd3-GFP MMS 2hr
No of Cells	Cells with Foci							No of Cells	Cells with Foci				No of Cells	Cells with Foci							No of Cells	Cells with Foci				No of Cells	Cells with Foci							No of Cells	Cells with Foci				No of Cells	Cells with Foci							No of Cells	Cells with Foci
	Nuclear	Cytoplasmic	Both						Nuclear	Cytoplasmic	Both			Nuclear	Cytoplasmic	Both						Nuclear	Cytoplasmic	Both			Nuclear	Cytoplasmic	Both						Nuclear	Cytoplasmic	Both			Nuclear	Cytoplasmic	Both						Nuclear	Cytoplasmic
95	18	0	0										124	21	0	0					98	73	64	52		108	30	0	0					108	81	53	42		87	26	0	0					102	70	51
Percentage	18.9474	0	0					Percentage					Percentage	16.9355	0	0					Percentage	74.4898	65.3061	53.0612		Percentage	27.7778	0	0					Percentage	75	49.0741	38.8889		Percentage	29.8851	0	0					Percentage	68.6275	50
Rpd3 Sml1Del UNT vs MMS													Rpd3 Mec1Del Sml1Del UNT vs MMS													Rpd3 Tel1Del UNT vs MMS													Rpd3 Mec1Del Tel1Del Sml1Del UNT vs MMS
	UNT	Nuclear	Cytoplasmic	Both	Total	MMS	UNT	Nuclear	Cytoplasmic	Both	Total			UNT	Nuclear	Cytoplasmic	Both	Total	MMS	UNT	Nuclear	Cytoplasmic	Both	Total			UNT	Nuclear	Cytoplasmic	Both	Total	MMS	UNT	Nuclear	Cytoplasmic	Both	Total			UNT	Nuclear	Cytoplasmic	Both	Total	MMS	UNT	Nuclear	Cytoplasmic	Both
1	0	36.957	0	0	36.957	1	0	67.961	47.573	27.184	88.35		1	0	34.586	0	0	34.586	1	0	64.356	59.406	38.614	85.148		1		36.893	0	0	36.893	1	0	53.6364	50	28.1818	75.4545		1	0	35	0	0	35	1	0	58.586	51.515	30.303
2	0	22	0	0	22	2	0	70.9677	46.2366	31.1828	86.0215		2	0	30	0	0	30	2	0	58.678	42.975	24.793	76.86		2	0	34.579	0	0	34.579	2	0	61.667	33.333	17.5	77.5		2	0	34.8624	0	0	34.8624	2	0	62.832	41.593	23.009
3	0	18.947	0	0	18.947	3	0						3	0	16.9355	0	0	16.9355	3	0	74.4898	65.3061	53.0612	86.7347		3	0	27.7778	0	0	27.7778	3	0	75	49.0741	38.8889	85.1852		3	0	29.8851	0	0	29.8851	3	0	68.6275	50	34.3137
STDEV	0	9.6384	0	0	9.6384	STDEV	0	2.12609	0.945006	2.82758	1.6465		STDEV	0	9.15837	0	0	9.15837	STDEV	0	8.00985	11.572	14.1353	5.3028		STDEV	0	4.7381	0	0	4.7381	STDEV	0	10.7909	9.36686	10.6945	5.13049		STDEV	0	2.91418	0	0	2.91418	STDEV	0	5.04064	5.34507	5.73127
Mean	0	25.968	0	0	25.968	Mean	0	69.4644	46.9048	29.1834	87.1857		Mean	0	27.1738	0	0	27.1738	Mean	0	65.8413	55.8957	38.8227	82.9142		Mean	0	33.0833	0	0	33.0833	Mean	0	63.4345	44.1357	28.1902	79.3799		Mean	0	33.2492	0	0	33.2492	Mean	0	63.3485	47.7027	29.2086
SEM	0	5.56473	0	0	6.81538	SEM	0	1.2275	0.545599	1.6325	1.16425		SEM	0	5.28758	0	0	5.28758	SEM	0	4.62449	6.6811	8.16099	3.06157		SEM	0	2.36905	0	0	2.73555	SEM	0	6.23015	5.40796	6.17445	3.62781		SEM	0	1.6825	0	0	2.06063	SEM	0	2.91021	3.08598	3.30895
																				Budding index
																				Sml1D	Total	G1	S	G2/M		Mec1D Sml1D	Total	G1	S	G2/M
																				1	34	5.88235	52.9412	41.1765		1	46	23.913	52.1739	23.913
																				2	22	4.54545	77.2727	18.1818		2	30	16.6667	46.6667	36.6667
																				3	18	5.55556	55.5556	38.8889		3	21	4.7619	71.4286	23.8095
																				STDEV	2.82843	0.696945	13.3572	12.6673		STDEV	12.6623	9.66954	13.0014	7.39337
																				Mean	24.6667	5.32779	61.9232	32.7491		Mean	32.3333	15.1139	56.7564	28.1297
																				SEM	1.63299	0.492815	9.44499	8.95717		SEM	7.31057	5.58271	7.50638	4.26857
																				Tel1D	Total	G1	S	G2/M		Mec1D Tel1D Sml1D	Total	G1	S	G2/M
																				1	38	15.7895	47.3684	34.2105		1	28	21.4286	60.7143	17.8571
																				2	37	18.9189	48.6486	27.027		2	38	13.1579	55.2632	31.5789
																				3	30	10	53.3333	36.6667		3	26	15.3846	53.8462	26.9231
																				STDEV	4.3589	4.52509	3.14021	5.00929		STDEV	6.4291	4.27964	3.62615	6.97802
																				Mean	35	14.9028	49.7835	32.6347		Mean	30.6667	16.657	56.6079	25.4531
																				SEM	2.51661	3.19972	2.22046	3.5421		SEM	3.71184	2.47085	2.09356	4.02876
[truncated: 1 more columns]

## Sheet: Fig 3
Figure 3
	Panel A
	Rpd3 Ubc9-ts														Rpd3 Ubc9-ts													Rpd3 WT for Ubc9-ts
25 Degrees	Rpd3GFP Ubc9-ts Replicate 1													30 Degrees	Rpd3GFP Ubc9-ts Replicate 1													Rpd3GFP Replicate 1
	Rpd3-UNT-2hr								Rpd3-GFP MMS 2hr						Rpd3-UNT-2hr								Rpd3-GFP MMS 2hr					25 degress MMS								Rpd3-GFP MMS 2hr
	No of Cells	Cells with Foci							No of Cells	Cells with Foci					No of Cells	Cells with Foci							No of Cells	Cells with Foci				No of Cells	Cells with Foci							No of Cells	Cells with Foci
		Nuclear	Cytoplasmic	Both						Nuclear	Cytoplasmic	Both				Nuclear	Cytoplasmic	Both						Nuclear	Cytoplasmic	Both			Nuclear	Cytoplasmic	Both						Nuclear	Cytoplasmic	Both
	78	4	0	0					93	12	0	0			79	8	0	0					105	29	0	0		102	12	0	0					84	29	8	5
	Percentage	5.12821	0	0					Percentage	12.9032	0	0			Percentage	10.1266	0	0					Percentage	27.619	0	0		Percentage	11.7647	0	0					Percentage	34.5238	9.52381	5.95238
	Rpd3GFP Ubc9-ts Replicate 2														Rpd3GFP Ubc9-ts Replicate 2													Rpd3GFP Replicate 2
	Rpd3-UNT-2hr								Rpd3-GFP MMS 2hr						Rpd3-UNT-2hr								Rpd3-GFP MMS 2hr					25 degress MMS								Rpd3-GFP MMS 2hr
	No of Cells	Cells with Foci							No of Cells	Cells with Foci					No of Cells	Cells with Foci							No of Cells	Cells with Foci				No of Cells	Cells with Foci							No of Cells	Cells with Foci
		Nuclear	Cytoplasmic	Both						Nuclear	Cytoplasmic	Both				Nuclear	Cytoplasmic	Both						Nuclear	Cytoplasmic	Both			Nuclear	Cytoplasmic	Both						Nuclear	Cytoplasmic	Both
	92	3	0	0					87	11	0	0			112	4	0	0					96	25	0	0		105	19	1	0					98	45	16	13
	Percentage	3.26087	0	0					Percentage	12.6437	0	0			Percentage	3.57143	0	0					Percentage	26.0417	0	0		Percentage	18.0952	0.952381	0					Percentage	45.9184	16.3265	13.2653
	Rpd3GFP Ubc9-ts Replicate 3														Rpd3GFP Ubc9-ts Replicate 3													Rpd3GFP Replicate 3
	Rpd3-UNT-2hr								Rpd3-GFP MMS 2hr						Rpd3-UNT-2hr								Rpd3-GFP MMS 2hr					25 degress MMS								Rpd3-GFP MMS 2hr
	No of Cells	Cells with Foci							No of Cells	Cells with Foci					No of Cells	Cells with Foci							No of Cells	Cells with Foci				No of Cells	Cells with Foci							No of Cells	Cells with Foci
		Nuclear	Cytoplasmic	Both						Nuclear	Cytoplasmic	Both				Nuclear	Cytoplasmic	Both						Nuclear	Cytoplasmic	Both			Nuclear	Cytoplasmic	Both						Nuclear	Cytoplasmic	Both
	98	9	0	0					97	8	0	0											102	16	13	5		100	36	15	12					99	33	22	8
	Percentage	9.18367	0	0					Percentage	8.24742	0	0			Percentage								Percentage	15.6863	12.7451	4.90196		Percentage	36	15	12					Percentage	33.3333	22.2222	8.08081
	Rpd3 Ubc9-ts UNT vs MMS (25)														Rpd3 ubc9-ts UNT vs MMS (30)													25 degrees						30 degrees
		UNT	Nuclear	Cytoplasmic	Both	Total	MMS	UNT	Nuclear	Cytoplasmic	Both	Total				UNT	Nuclear	Cytoplasmic	Both	Total	MMS	UNT	Nuclear	Cytoplasmic	Both	Total		MMS		Nuclear	Cytoplasmic	Both	Total	MMS		Nuclear	Cytoplasmic	Both	Total
	1	0	5.128	0	0	5.128	1	0	12.9032	0	0	12.9032			1	0	10.1266	0	0	10.1266	1	0	27.6191	0	0	27.6191		1	0	11.765	0	0	11.765	1	0	34.5238	9.52381	5.95238	38.0952
	2	0	3.26087	0	0	3.26087	2	0	12.6437	0	0	12.6437			2	0	3.57143	0	0	3.57143	2	0	26.0417	0	0	26.0417		2	0	18.095	0.9524	0	19.0474	2	0	45.9184	16.3265	13.2653	48.9796
	3	0	9.18367	0	0	9.18367	3	0	8.24742	0	0	8.24742									3	0	15.6863	12.7451	4.90196	23.5294		3	0	36	15	12	39	3	0	33.333	22.222	8.08	47.475
	STDEV	0	3.02804	0	0	3.02804	STDEV	0	2.61633	0	0	2.61633			STDEV	0	4.63519	0	0	4.63519	STDEV	0	6.4822	7.35839	2.83015	2.06255		STDEV	0	12.5698	8.39883	6.9282	14.1001	STDEV	#REF!	6.94797	6.35449	3.76149	7.6964
	Mean	0	5.85751	0	0	5.85751	Mean	0	11.2648	0	0	11.2648			Mean	0	6.849	0	0	6.849	Mean	0	23.1157	4.24837	1.63399	25.73		Mean	0	21.9533	5.31747	4	23.2708	Mean	#REF!	37.9251	16.0241	9.09923	44.8499
	SEM	0	1.74824	0	0	1.74824	SEM	0	1.51054	0	0	1.51054			SEM	0	2.67613	0	0	3.27758	SEM	0	3.7425	4.24837	1.63399	1.45844		SEM	0	7.25715	4.84907	4	9.97031	SEM	#REF!	4.01141	3.66877	2.1717	4.44352
	Panel B
								Rpd3 Mms21-CH														Rpd3 Siz1													Rpd3 Siz2													Rpd3 Siz1Del Siz2Del
								Rpd3GFP Mms21-CH Replicate 1														Rpd3GFP Siz11Del Replicate 1													Rpd3GFP Siz12Del Replicate 1													Rpd3GFP Siz1Del Siz2Del Replicate 1
								Rpd3-UNT-2hr								Rpd3-GFP MMS 2hr						Rpd3-UNT-2hr								Rpd3-GFP MMS 2hr					Rpd3-UNT-2hr								Rpd3-GFP MMS 2hr					Rpd3-UNT-2hr
								No of Cells	Cells with Foci			No of Cells	Cells with Foci			No of Cells	Cells with Foci					No of Cells	Cells with Foci			No of Cells	Cells with Foci			No of Cells	Cells with Foci				No of Cells	Cells with Foci			No of Cells	Cells with Foci			No of Cells	Cells with Foci				No of Cells	Cells with Foci
									Nuclear	Cytoplasmic	Both		Nuclear	Cytoplasmic	Both		Nuclear	Cytoplasmic	Both				Nuclear	Cytoplasmic	Both		Nuclear	Cytoplasmic	Both		Nuclear	Cytoplasmic	Both			Nuclear	Cytoplasmic	Both		Nuclear	Cytoplasmic	Both		Nuclear	Cytoplasmic	Both			Nuclear
								100	16	8	4					98	24	40	14			104	5	0	0					113	34	14	4		116	9	0	0					121	55	24	12		105	8
								Percentage	16	8	4	Percentage				Percentage	24.4898	40.8163	14.2857			Percentage	4.80769	0	0	Percentage				Percentage	30.0885	12.3894	3.53982		Percentage	7.75862	0	0	Percentage				Percentage	45.4545	19.8347	9.91736		Percentage	7.61905
								Rpd3GFP Mms21-CH Replicate 2														Rpd3GFP Siz1Del Replicate 2													Rpd3GFP Siz2Del Replicate 2													Rpd3GFP Siz1Del Siz2Del Replicate 2
								Rpd3-UNT-2hr								Rpd3-GFP MMS 2hr						Rpd3-UNT-2hr								Rpd3-GFP MMS 2hr					Rpd3-UNT-2hr				Different tetrad				Rpd3-GFP MMS 2hr					Rpd3-UNT-2hr
								No of Cells	Cells with Foci			No of Cells	Cells with Foci			No of Cells	Cells with Foci					No of Cells	Cells with Foci			No of Cells	Cells with Foci			No of Cells	Cells with Foci				No of Cells	Cells with Foci			No of Cells	Cells with Foci			No of Cells	Cells with Foci				No of Cells	Cells with Foci
									Nuclear	Cytoplasmic	Both		Nuclear	Cytoplasmic	Both		Nuclear	Cytoplasmic	Both				Nuclear	Cytoplasmic	Both		Nuclear	Cytoplasmic	Both		Nuclear	Cytoplasmic	Both			Nuclear	Cytoplasmic	Both		Nuclear	Cytoplasmic	Both		Nuclear	Cytoplasmic	Both			Nuclear
								101	15	11	5					100	37	29	15			99	9	0	0					142	65	45	27		108	7	0	0					119	60	32	18		100	5
								Percentage	14.8515	10.8911	4.9505	Percentage				Percentage	37	29	15			Percentage	9.09091	0	0	Percentage				Percentage	45.7746	31.6901	19.0141		Percentage	6.48148	0	0	Percentage				Percentage	50.4202	26.8908	15.1261		Percentage	5
								Rpd3GFP Mms21-CHReplicate 3														Rpd3GFP Siz1Del Replicate 3													Rpd3GFP Siz2Del Replicate 3													Rpd3GFP Siz1Del Siz2Del Replicate 3
								Rpd3-UNT-2hr								Rpd3-GFP MMS 2hr						Rpd3-UNT-2hr								Rpd3-GFP MMS 2hr					Rpd3-UNT-2hr								Rpd3-GFP MMS 2hr					Rpd3-UNT-2hr
								No of Cells	Cells with Foci			No of Cells	Cells with Foci			No of Cells	Cells with Foci					No of Cells	Cells with Foci			No of Cells	Cells with Foci			No of Cells	Cells with Foci				No of Cells	Cells with Foci			No of Cells	Cells with Foci			No of Cells	Cells with Foci				No of Cells	Cells with Foci
									Nuclear	Cytoplasmic	Both		Nuclear	Cytoplasmic	Both		Nuclear	Cytoplasmic	Both				Nuclear	Cytoplasmic	Both		Nuclear	Cytoplasmic	Both		Nuclear	Cytoplasmic	Both			Nuclear	Cytoplasmic	Both		Nuclear	Cytoplasmic	Both		Nuclear	Cytoplasmic	Both			Nuclear
								103	13	2						95	33	23	10			96	18	0	0					93	50	6	3		103	15	0	0					87	48	20	10		100	17
								Percentage	12.6214	1.94175	0	Percentage				Percentage	34.7368	24.2105	10.5263			Percentage	18.75	0	0	Percentage				Percentage	53.7634	6.45161	3.22581		Percentage	14.5631	0	0	Percentage				Percentage	55.1724	22.9885	11.4943		Percentage	17
	Rpd3 WT for E3 deletions	30 degrees						Rpd3 Mms21-CH UNT vs MMS														Rpd3 Siz1Del UNT vs MMS													Rpd3 Siz2Del UNT vs MMS													Rpd3 Siz1Del Siz2Del UNT vs MMS
		MMS		Nuclear	Cytoplasmic	Both	Total		UNT	Nuclear	Cytoplasmic	Both	Total	MMS	UNT	Nuclear	Cytoplasmic	Both	Total				UNT	Nuclear	Cytoplasmic	Both	Total	MMS	UNT	Nuclear	Cytoplasmic	Both	Total			UNT	Nuclear	Cytoplasmic	Both	Total	MMS	UNT	Nuclear	Cytoplasmic	Both	Total			UNT
		1	0	33.333	22.222	8.08081	47.4742	1	0	16	8	4	20	1	0	24.4898	40.8163	14.2857	51.0204			1	0	4.80769	0	0	4.80769	1	0	30.0885	12.3894	3.53982	38.9381		1	0	7.75962	0	0	7.75962	1	0	45.4545	19.8347	9.91736	55.3718		1	0
		2	0	44.898	18.367	10.204	53.061	2	0	14.854	10.891	4.9505	20.7945	2	0	37	29	15	51			2	0	9.09091	0	0	9.09091	2	0	45.7747	31.6901	19.0141	58.4507		2	0	6.48148	0	0	6.48148	2	0	50.4202	26.8908	15.1261	62.1849		2	0
		3	0	52.0408	10.2041	7.14286	55.102	3	0	12.621	1.9417	0	14.5627	3	0	34.737	24.211	10.5263	48.4217			3	0	18.75	0	0	18.75	3	0	53.763	6.4516	3.2258	56.9888		3	0	14.5631	0	0	14.5631	3	0	55.1724	22.9885	11.4942	66.6667		3	0
		STDEV	#REF!	9.44062	6.13629	1.56835	3.94889	STDEV	0	1.71839	4.56711	2.62713	3.39192	STDEV	0	6.66623	8.5469	2.40337	1.49452			STDEV	0	7.1418	0	0	7.1418	STDEV	0	12.044	13.1957	9.02608	10.8682		STDEV	0	4.34423	0	0	4.34423	STDEV	0	4.85935	3.53466	2.67108	5.68737		STDEV	0
		Mean	#REF!	43.4239	16.931	8.47589	51.8791	Mean	0	14.4917	6.94423	2.9835	18.4524	Mean	0	32.0756	31.3424	13.2707	50.1474			Mean	0	10.8829	0	0	10.8829	Mean	0	43.2087	16.8437	8.59323	51.4592		Mean	0	9.6014	0	0	9.6014	Mean	0	50.349	23.238	12.1792	61.4078		Mean	0
		SEM	#REF!	5.45054	3.54279	0.905486	2.27989	SEM	0	1.21509	2.63682	1.51677	1.95833	SEM	0	3.84875	4.93456	1.38759	0.862861			SEM	0	5.05002	0	0	4.12332	SEM	0	6.95362	7.61855	5.21121	6.27477		SEM	0	3.07183	0	0	2.50814	SEM	0	2.80554	2.04074	1.54215	3.28361		SEM	0
	Panel C																	Panel D
	Rpd3 Smt3-3KR
	Rpd3GFP Replicate 1
	Rpd3-WT-MMS								Rpd3-GFP Smt3-3KR MMS
	No of Cells	Cells with Foci							No of Cells	Cells with Foci
		Nuclear	Cytoplasmic	Both						Nuclear	Cytoplasmic	Both
	92	48	5	3					110	77	48	39
	Percentage	52.1739	5.43478	3.26087					Percentage	70	43.6364	35.4545
	Rpd3GFP Replicate 2
	Rpd3-WT-MMS								Rpd3-GFP Smt3-3KR MMS
	No of Cells	Cells with Foci							No of Cells	Cells with Foci
		Nuclear	Cytoplasmic	Both						Nuclear	Cytoplasmic	Both
	105	39	8	5					101	69	30	18
	Percentage	37.1429	7.61905	4.7619					Percentage	68.3168	29.703	17.8218
	Rpd3GFP Replicate 3
	Rpd3-WT-MMS								Rpd3-GFP Smt3-3KR MMS
	No of Cells	Cells with Foci							No of Cells	Cells with Foci
		Nuclear	Cytoplasmic	Both						Nuclear	Cytoplasmic	Both
	103	40	12	7					120	83	45	34
	Percentage	38.835	11.6505	6.79612					Percentage	69.1667	37.5	28.3333
	Rpd3GFP						Rpd3GFP Smt3-3KR Colony 6
	MMS		Nuclear	Cytoplasmic	Both	Total	MMS		Nuclear	Cytoplasmic	Both	Total
	1	0	52.174	0	0	52.174	1	0	70	43.636	29.545	84.091
	2	0	37.1429	7.61905	4.7619	40	2	0	68.317	29.703	17.822	80.198
	3	0	38.835	11.6505	6.79612	43.6893	3	0	69.167	37.5	28.33	78.337
	STDEV		8.23335	5.91659	3.4881	6.24242	STDEV		0.841514	6.98298	6.44623	2.93619
	Mean		42.7173	6.42318	3.85267	45.2878	Mean		69.1613	36.9463	25.2323	80.8753
	SEM		4.75353	3.41594	2.01385	3.60407	SEM		0.485849	4.03163	3.72173	1.69521
[truncated: 34 more columns]

## Sheet: Fig 4
Figure 4
	Panel F
	Rpd3GFP Btn2D Replicate 1
	Rpd3GFP WT				Btn2D emtpy vector				wt (Full length BTN2)				ctdΔ				ctd+cldΔ
	No of Cells	Cells with Foci			No of Cells	Cells with Foci			No of Cells	Cells with Foci			No of Cells	Cells with Foci			No of Cells	Cells with Foci
		Nuclear	Cytoplasmic	Both		Nuclear	Cytoplasmic	Both		Nuclear	Cytoplasmic	Both		Nuclear	Cytoplasmic	Both		Nuclear	Cytoplasmic	Both
	106	46	11	8	99	13	12	1	99	30	25	15	109	22	16	6	100	16	12	4
	Percentage	43.3962	10.3774	7.54717	Percentage	13.1313	12.1212	1.0101	Percentage	30.303	25.2525	15.1515	Percentage	20.1835	14.6789	5.50459	Percentage	16	12	4
	Rpd3GFP Btn2D Replicate 2
	Rpd3GFP WT				Btn2D emtpy vector				wt (Full length BTN2)				ctdΔ				ctd+cldΔ
	No of Cells	Cells with Foci			No of Cells	Cells with Foci			No of Cells	Cells with Foci			No of Cells	Cells with Foci			No of Cells	Cells with Foci
		Nuclear	Cytoplasmic	Both		Nuclear	Cytoplasmic	Both		Nuclear	Cytoplasmic	Both		Nuclear	Cytoplasmic	Both		Nuclear	Cytoplasmic	Both
	105	29	14	6	101	9	5	1	117	31	22	12	100	9	15	3	103	11	3	2
	Percentage	27.619	13.3333	5.71429	Percentage	8.91089	4.9505	0.990099	Percentage	26.4957	18.8034	10.2564	Percentage	9	15	3	Percentage	10.6796	2.91262	1.94175
	Rpd3GFP Btn2D Replicate 3
	Rpd3GFP WT				Btn2D emtpy vector				wt (Full length BTN2)				ctdΔ				ctd+cldΔ
	No of Cells	Cells with Foci			No of Cells	Cells with Foci			No of Cells	Cells with Foci			No of Cells	Cells with Foci			No of Cells	Cells with Foci
		Nuclear	Cytoplasmic	Both		Nuclear	Cytoplasmic	Both		Nuclear	Cytoplasmic	Both		Nuclear	Cytoplasmic	Both		Nuclear	Cytoplasmic	Both
	102	39	9	9	99	2	3	0	96	31	32	17	97	10	17	4	101	13	12	6
	Percentage	38.2353	8.82353	8.82353	Percentage	2.0202	3.0303	0	Percentage	32.2917	33.3333	17.7083	Percentage	10.3093	17.5258	4.12371	Percentage	12.8713	11.8812	5.94059
	Rpd3GFP WT				Btn2D emtpy vector				wt (Full length BTN2)				ctdΔ				ctd+cldΔ
MMS	Nuclear	Cytoplasmic	Both	Total	Nuclear	Cytoplasmic	Both	Total	Nuclear	Cytoplasmic	Both	Total	Nuclear	Cytoplasmic	Both	Total	Nuclear	Cytoplasmic	Both	Total
1	43.396	10.377	7.5472	46.2258	13.131	12.121	1.0101	24.2419	30.303	25.253	15.152	40.404	20.183	14.679	5.5046	29.3574	16	12	4	24
2	27.619	13.333	5.7143	35.2377	8.9109	4.9505	0.9901	12.8713	26.496	18.803	10.256	35.043	9	15	3	21	10.68	2.9126	1.9417	11.6509
3	38.235	8.8235	8.8235	38.235	2.0202	3.0303	0	5.0505	32.292	33.333	17.708	47.917	10.309	17.526	4.1237	23.7113	12.871	11.881	5.9406	18.8114
STDEV	8.04414	2.29081	1.56288	5.68001	5.60864	4.79138	0.577495	9.65026	2.94514	7.28022	3.78674	6.46691	6.11377	1.55933	1.2545	4.26372	2.67375	5.2126	1.99974	6.20073
Mean	36.4167	10.8445	7.36167	39.8995	8.0207	6.7006	0.666733	14.0546	29.697	25.7963	14.372	41.1213	13.164	15.735	4.20943	24.6896	13.1837	8.9312	3.96077	18.1541
SEM	4.64429	1.3226	0.90233	3.27935	3.23815	2.76631	0.333417	5.57158	1.70038	4.20324	2.18627	3.73367	3.52978	0.900282	0.724285	2.46166	1.54369	3.0095	1.15455	3.58

## Sheet: Fig 5
Figure 5
		Panel D
Substrates		Rpd3 Btn2 WT/6KR														Hos2 Btn2 WT /6KR														Hsh155 Btn2 WT/6KR														Cmr1 Btn2 WT /6KR
		Rpd3GFP Replicate 1														Hos2GFP Replicate 1														Hsh155GFP Replicate 1														Cmr1GFP Replicate 1
		Rpd3-Btn2 WT-MMS								Rpd3-Btn2 6KR MMS						Hos2-Btn2 WT-MMS								Hos2-Btn2 6KR MMS						Hsh155-Btn2 WT-MMS								Hsh155-Btn2 6KR MMS						Cmr1-Btn2 WT-MMS
		No of Cells	Cells with Foci							No of Cells	Cells with Foci					No of Cells	Cells with Foci							No of Cells	Cells with Foci					No of Cells	Cells with Foci							No of Cells	Cells with Foci					No of Cells	Cells with Foci
			Nuclear	Cytoplasmic	Both						Nuclear	Cytoplasmic	Both				Nuclear	Cytoplasmic	Both						Nuclear	Cytoplasmic	Both				Nuclear	Cytoplasmic	Both						Nuclear	Cytoplasmic	Both				Nuclear	Cytoplasmic	Both
		101	42	19	12					98	70	37	29			109	70	34	28					133	107	34	26			99	50	15	11					93	57	22	16			90	47	9	4
		Percentage	41.5842	18.8119	11.8812					Percentage	71.4286	37.7551	29.5918			Percentage	64.2202	31.1927	25.6881					Percentage	80.4511	25.5639	19.5489			Percentage	50.5051	15.1515	11.1111					Percentage	61.2903	23.6559	17.2043			Percentage	52.2222	10	4.44444
		Rpd3GFP Replicate 2														Hos2GFP Replicate 2														Hsh155GFP Replicate 2														Cmr1GFP Replicate 2
		Rpd3-Btn2 WT-MMS								Rpd3-Btn2 6KR MMS						Hos2-UNT-2hr								Hos2-GFP MMS 2hr						Hsh155-Btn2 WT-MMS								Hsh155-Btn2 6KR MMS						Cmr1-UNT-2hr
		No of Cells	Cells with Foci							No of Cells	Cells with Foci					No of Cells	Cells with Foci							No of Cells	Cells with Foci					No of Cells	Cells with Foci							No of Cells	Cells with Foci					No of Cells	Cells with Foci
			Nuclear	Cytoplasmic	Both						Nuclear	Cytoplasmic	Both				Nuclear	Cytoplasmic	Both						Nuclear	Cytoplasmic	Both				Nuclear	Cytoplasmic	Both						Nuclear	Cytoplasmic	Both				Nuclear	Cytoplasmic	Both
		104	37	22	7					118	102	42	39			98	59	22	11					95	72	22	17			96	50	22	14					100	62	33	25			94	45	7	4
		Percentage	35.5769	21.1538	6.73077					Percentage	86.4407	35.5932	33.0508			Percentage	60.2041	22.449	11.2245					Percentage	75.7895	23.1579	17.8947			Percentage	52.0833	22.9167	14.5833					Percentage	62	33	25			Percentage	47.8723	7.44681	4.25532
		Rpd3GFP Replicate 3														Hos2GFP Replicate 3														Hsh155GFP Replicate 3														Cmr1GFP Replicate 3
		Rpd3-Btn2 WT-MMS								Rpd3-Btn2 6KR MMS						Hos2-UNT-2hr								Hos2-GFP MMS 2hr						Hsh155-Btn2 WT-MMS								Hsh155-Btn2 6KR MMS						Cmr1-UNT-2hr
		No of Cells	Cells with Foci							No of Cells	Cells with Foci					No of Cells	Cells with Foci							No of Cells	Cells with Foci					No of Cells	Cells with Foci							No of Cells	Cells with Foci					No of Cells	Cells with Foci
			Nuclear	Cytoplasmic	Both						Nuclear	Cytoplasmic	Both				Nuclear	Cytoplasmic	Both						Nuclear	Cytoplasmic	Both				Nuclear	Cytoplasmic	Both						Nuclear	Cytoplasmic	Both				Nuclear	Cytoplasmic	Both
		102	47	28	13					95	70	39	28			100	72	26	17					105	77	34	22			112	48	19	13					109	57	15	10			118	71	9	2
		Percentage	46.0784	27.451	12.7451					Percentage	73.6842	41.0526	29.4737			Percentage	72	26	17					Percentage	73.3333	32.381	20.9524			Percentage	42.8571	16.9643	11.6071					Percentage	52.2936	13.7615	9.17431			Percentage	60.1695	7.62712	1.69492
		Rpd3GFP Btn2 WT/6KR														Hos2GFP Btn2 WT/6KR														Hsh155GFP Btn2 WT/6KR														Cmr1GFP Btn2 WT/6KR
		Btn2-WT	Nuclear	Cytoplasmic	Both	Total			Btn2-6KR	Nuclear	Cytoplasmic	Both	Total			Btn2-WT	Nuclear	Cytoplasmic	Both	Total			Btn2-6KR	Nuclear	Cytoplasmic	Both	Total			Btn2-WT	Nuclear	Cytoplasmic	Both	Total			Btn2-6KR	Nuclear	Cytoplasmic	Both	Total			Btn2-WT	Nuclear	Cytoplasmic	Both	Total
		1	41.5842	18.8119	11.8819	48.5141			1	71.4286	37.7551	29.5918	79.5918			1	64.2202	31.1927	25.6881	69.7248			1	80.4511	25.5639	19.5489	86.4662			1	50.505	15.152	11.111	54.546			1	61.29	23.656	17.204	67.742			1	52.222	10	4.444	57.778
		2	35.5769	21.1538	6.73077	50			2	86.4407	35.5932	33.0508	88.9831			2	60.2041	22.449	11.2245	71.4286			2	75.7895	23.1579	17.8947	81.0526			2	52.083	22.917	14.583	60.417			2	62	33	25	70			2	47.872	7.4468	4.2553	51.0635
		3	46.0784	27.451	12.7451	60.7843			3	73.6842	41.0526	29.4737	85.2632			3	72	26	17	81			3	73.3333	32.3809	20.9524	84.7619			3	42.857	16.964	11.607	48.214			3	52.294	13.761	9.1743	56.8807			3	60.169	7.6271	1.6949	66.1012
		STDEV	5.26889	4.4679	3.25196	6.69659			STDEV	8.09505	2.74932	2.03203	4.72928			STDEV	5.9972	4.39745	7.2805	6.07791			STDEV	3.61541	4.7841	1.53053	2.76796			STDEV	4.93459	4.06236	1.87783	6.10295			STDEV	5.41046	9.62081	7.91314	7.01406			STDEV	6.23556	1.4249	1.53562	7.53318
		Mean	41.0798	22.4722	10.4526	53.0995			Mean	77.1845	38.1336	30.7055	84.6127			Mean	65.4748	26.5472	17.9709	74.0511			Mean	76.5246	27.0343	19.4653	84.0936			Mean	48.4817	18.3443	12.4337	54.3923			Mean	58.528	23.4723	17.1261	64.8742			Mean	53.421	8.35797	3.46473	58.3142
		SEM	3.04199	2.57954	1.87752	3.86628			SEM	4.67368	1.58732	1.17319	2.73045			SEM	3.46248	2.53887	4.2034	3.50908			SEM	2.08736	2.7621	0.883652	1.59808			SEM	2.84899	2.34541	1.08416	3.52354			SEM	3.12373	5.55458	4.56865	4.04957			SEM	3.6001	0.822665	0.886592	4.34928
Chaperones		Cdc48 Btn2 WT/6KR														Slx8 Btn2 WT /6KR														Apj1 Btn2 WT/6KR														Hsp104 Btn2 WT /6KR
		Cdc48GFP Replicate 1														Slx8GFP Replicate 1														Apj1GFP Replicate 1														Hsp104GFP Replicate 1
		Cdc48-Btn2 WT-MMS								Cdc48-Btn2 6KR MMS						Slx8-Btn2 WT-MMS								Slx8-Btn2 6KR MMS						Apj1-Btn2 WT-MMS								Apj1-Btn2 6KR MMS						Hsp104-Btn2 WT-MMS
		No of Cells	Cells with Foci							No of Cells	Cells with Foci					No of Cells	Cells with Foci							No of Cells	Cells with Foci					No of Cells	Cells with Foci							No of Cells	Cells with Foci					No of Cells	Cells with Foci
			Nuclear	Cytoplasmic	Both						Nuclear	Cytoplasmic	Both				Nuclear	Cytoplasmic	Both						Nuclear	Cytoplasmic	Both				Nuclear	Cytoplasmic	Both						Nuclear	Cytoplasmic	Both				Nuclear	Cytoplasmic	Both
		96	43	13	10					101	61	9	6			93	36	1	0					99	58	4	0			93	85	0	0					104	81	0	0			99	54	51	33
		Percentage	44.7917	13.5417	10.4167					Percentage	60.396	8.91089	5.94059			Percentage	38.7097	1.07527	0					Percentage	58.5859	4.0404	0			Percentage	91.3978	0	0					Percentage	77.8846	0	0			Percentage	54.5455	51.5152	33.3333
		Cdc48GFP Replicate 2														Slx8GFP Replicate 2														Apj1GFP Replicate 2														Hsp104GFP Replicate 2
		Cdc48-Btn2 WT-MMS								Cdc48-Btn2 6KR MMS						Slx8-UNT-2hr								Slx8-GFP MMS 2hr						Apj1-Btn2 WT-MMS								Apj1-Btn2 6KR MMS						Hsp104-UNT-2hr
		No of Cells	Cells with Foci							No of Cells	Cells with Foci					No of Cells	Cells with Foci							No of Cells	Cells with Foci					No of Cells	Cells with Foci							No of Cells	Cells with Foci					No of Cells	Cells with Foci
			Nuclear	Cytoplasmic	Both						Nuclear	Cytoplasmic	Both				Nuclear	Cytoplasmic	Both						Nuclear	Cytoplasmic	Both				Nuclear	Cytoplasmic	Both						Nuclear	Cytoplasmic	Both				Nuclear	Cytoplasmic	Both
		93	34	6	3					112	53	0	0			107	32	1	0					94	51	3	0			94	80	4	0					105	74	4	1			89	29	22	12
		Percentage	36.5591	6.45161	3.22581					Percentage	47.3214	0	0			Percentage	29.9065	0.934579	0					Percentage	54.2553	3.19149	0			Percentage	85.1064	4.25532	0					Percentage	70.4762	3.80952	0.952381			Percentage	32.5843	24.7191	13.4831
		Cdc48GFP Replicate 3														Slx8GFP Replicate 3														Apj1GFP Replicate 3														Hsp104GFP Replicate 3
		Cdc48-Btn2 WT-MMS								Cdc48-Btn2 6KR MMS						Slx8-UNT-2hr								Slx8-GFP MMS 2hr						Apj1-Btn2 WT-MMS								Apj1-Btn2 6KR MMS						Hsp104-UNT-2hr
		No of Cells	Cells with Foci							No of Cells	Cells with Foci					No of Cells	Cells with Foci							No of Cells	Cells with Foci					No of Cells	Cells with Foci							No of Cells	Cells with Foci					No of Cells	Cells with Foci
			Nuclear	Cytoplasmic	Both						Nuclear	Cytoplasmic	Both				Nuclear	Cytoplasmic	Both						Nuclear	Cytoplasmic	Both				Nuclear	Cytoplasmic	Both						Nuclear	Cytoplasmic	Both				Nuclear	Cytoplasmic	Both
		91	45	12	7					96	49	4	2			91	14	1	0					98	38	15	6			100	90	6	1					100	93	1	0			78	34	16	1
		Percentage	49.4505	13.1868	7.69231					Percentage	51.0417	4.16667	2.08333			Percentage	15.3846	1.0989	0					Percentage	38.7755	15.3061	6.12245			Percentage	90	6	1					Percentage	93	1	0			Percentage	43.5897	20.5128	1.28205
		Cdc48GFP Btn2 WT/6KR														Slx8GFP Btn2 WT/6KR														Apj1GFP Btn2 WT/6KR														Hsp104GFP Btn2 WT/6KR
		Btn2-WT	Nuclear	Cytoplasmic	Both	Total			Btn2-6KR	Nuclear	Cytoplasmic	Both	Total			Btn2-WT	Nuclear	Cytoplasmic	Both	Total			Btn2-6KR	Nuclear	Cytoplasmic	Both	Total			Btn2-WT	Nuclear	Cytoplasmic	Both	Total			Btn2-6KR	Nuclear	Cytoplasmic	Both	Total			Btn2-WT	Nuclear	Cytoplasmic	Both	Total
		1	44.792	13.542	10.417	47.917			1	60.396	8.9109	5.9406	63.3663			1	38.71	1.0753	0	39.7853			1	58.586	4.0404	0	62.6264			1	91.398	0	0	91.398			1	77.885	0	0	77.885			1	54.545	53.125	34.375	73.295
		2	36.559	6.4516	3.2258	39.7848			2	47.321	0	0	47.321			2	29.907	0.9346	0	30.8416			2	54.255	3.1915	0	57.4465			2	85.106	4.2553	0	89.3613			2	70.746	3.8095	0.9524	73.6031			2	32.584	24.719	13.483	43.82
		3	49.451	13.187	7.6923	54.9457			3	51.042	4.1667	2.0833	53.1254			3	15.385	1.0989	0	16.4839			3	38.776	15.306	6.1224	47.9596			3	90	6	1	95			3	93	1	0	94			3	43.5789	20.513	1.2821	62.8098
		STDEV	6.52805	3.99511	3.63059	7.58714			STDEV	6.7367	4.45857	3.01412	8.12423			STDEV	11.7788	0.0888331	0	11.7551			STDEV	10.4147	6.76259	3.53477	7.43805			STDEV	3.30391	3.0863	0.57735	2.85533			STDEV	11.3627	1.97508	0.549868	10.7553			STDEV	10.9805	17.7395	16.7356	14.9406
		Mean	43.6007	11.0602	7.1117	47.5492			Mean	52.9197	4.3592	2.67463	54.6042			Mean	28.0007	1.03627	0	29.0369			Mean	50.539	7.51263	2.0408	56.0108			Mean	88.8347	3.41843	0.333333	91.9198			Mean	80.5437	1.60317	0.317467	81.8294			Mean	43.5693	32.7857	16.38	59.9749
		SEM	3.76897	2.30658	2.09612	4.38044			SEM	3.88944	2.57416	1.7402	4.69053			SEM	6.80048	0.0512878	0	6.78679			SEM	6.01292	3.90438	2.0408	4.29436			SEM	1.90751	1.78188	0.333333	1.64853			SEM	6.56027	1.14031	0.317467	6.20959			SEM	6.3396	10.2419	9.66229	8.62596

## Sheet: Fig 6
Figure 6
Panels A, B, Supp 5a and Supp 5b.
Rpd3GFP Btn2 WT																	Rpd3GFP Btn2 6KR
Rpd3GFP Btn2 WT Replicate 1																	Rpd3GFP Btn2 6KR Replicate 1
Rpd3-UNT-2hr				Rpd3-GFP MMS 2hr				Rpd3-GFP Washout 1hr				Rpd3-GFP Washout 2hr					Rpd3-UNT-2hr				Rpd3-GFP MMS 2hr				Rpd3-GFP Washout 1hr				Rpd3-GFP Washout 2hr
No of Cells	Cells with Foci			No of Cells	Cells with Foci			No of Cells	Cells with Foci			No of Cells	Cells with Foci				No of Cells	Cells with Foci			No of Cells	Cells with Foci			No of Cells	Cells with Foci			No of Cells	Cells with Foci
	Nuclear	Cytoplasmic	Both		Nuclear	Cytoplasmic	Both		Nuclear	Cytoplasmic	Both		Nuclear	Cytoplasmic	Both			Nuclear	Cytoplasmic	Both		Nuclear	Cytoplasmic	Both		Nuclear	Cytoplasmic	Both		Nuclear	Cytoplasmic	Both
94	1	0	0	102	55	37	25	102	24	12	8	93	6	4	0		121	3	0	0	106	74	36	23	103	59	22	15	107	23	5	3
Percentage	1.06383	0	0	Percentage	53.9216	36.2745	24.5098	Percentage	23.5294	11.7647	7.84314	Percentage	6.45161	4.30108	0		Percentage	2.47934	0	0	Percentage	69.8113	33.9623	21.6981	Percentage	57.2816	21.3592	14.5631	Percentage	21.4953	4.6729	2.80374
Rpd3GFP Btn2 WT Replicate 2																	Rpd3GFP Btn2 6KR Replicate 2
Rpd3-UNT-2hr				Rpd3-GFP MMS 2hr				Rpd3-GFP Washout 1hr				Rpd3-GFP Washout 2hr					Rpd3-UNT-2hr				Rpd3-GFP MMS 2hr				Rpd3-GFP Washout 1hr				Rpd3-GFP Washout 2hr
No of Cells	Cells with Foci			No of Cells	Cells with Foci			No of Cells	Cells with Foci			No of Cells	Cells with Foci				No of Cells	Cells with Foci			No of Cells	Cells with Foci			No of Cells	Cells with Foci			No of Cells	Cells with Foci
	Nuclear	Cytoplasmic	Both		Nuclear	Cytoplasmic	Both		Nuclear	Cytoplasmic	Both		Nuclear	Cytoplasmic	Both			Nuclear	Cytoplasmic	Both		Nuclear	Cytoplasmic	Both		Nuclear	Cytoplasmic	Both		Nuclear	Cytoplasmic	Both
103	9	0	0	104	40	25	16	95	29	14	10	135	10	1	1		105	7	3	0	97	54	32	14	95	46	19	14	115	25	7	4
Percentage	8.73786	0	0	Percentage	38.4615	24.0385	15.3846	Percentage	30.5263	14.7368	10.5263	Percentage	7.40741	0.740741	0.740741		Percentage	6.66667	2.85714	0	Percentage	55.6701	32.9897	14.433	Percentage	48.4211	20	14.7368	Percentage	21.7391	6.08696	3.47826
Rpd3GFP Btn2 WT Replicate 3																	Rpd3GFP Btn2 6KR Replicate 3
Rpd3-UNT-2hr				Rpd3-GFP MMS 2hr				Rpd3-GFP Washout 1hr				Rpd3-GFP Washout 2hr					Rpd3-UNT-2hr				Rpd3-GFP MMS 2hr				Rpd3-GFP Washout 1hr				Rpd3-GFP Washout 2hr
No of Cells	Cells with Foci			No of Cells	Cells with Foci			No of Cells	Cells with Foci			No of Cells	Cells with Foci				No of Cells	Cells with Foci			No of Cells	Cells with Foci			No of Cells	Cells with Foci			No of Cells	Cells with Foci
	Nuclear	Cytoplasmic	Both		Nuclear	Cytoplasmic	Both		Nuclear	Cytoplasmic	Both		Nuclear	Cytoplasmic	Both			Nuclear	Cytoplasmic	Both		Nuclear	Cytoplasmic	Both		Nuclear	Cytoplasmic	Both		Nuclear	Cytoplasmic	Both
119	5	0	0	112	68	26	14	116	34	20	12	99	6	0	0		111	8	0	0	113	87	38	33	109	54	18	14	98	18	1	2
Percentage	4.20168	0	0	Percentage	60.7143	23.2143	12.5	Percentage	29.3103	17.2414	10.3448	Percentage	6.06061	0	0		Percentage	7.20721	0	0	Percentage	76.9912	33.6283	29.2035	Percentage	49.5413	16.5138	12.844	Percentage	18.3673	1.02041	2.04082
Rpd3GFP Btn2 WT																						Rpd3GFP Btn2 6KR
	UNT	Nuclear	Cytoplasmic	Both	Total	MMS	Nuclear	Cytoplasmic	Both	Total	WO 1hr	Nuclear	Cytoplasmic	Both	Total	WO 2hr	Nuclear	Cytoplasmic	Both	Total			UNT	Nuclear	Cytoplasmic	Both	Total	MMS	Nuclear	Cytoplasmic	Both	Total	WO 1hr	Nuclear	Cytoplasmic	Both	Total	WO 2hr	Nuclear	Cytoplasmic	Both	Total
1	0	1.0638	0	0	1.0638	1	53.9127	36.2745	24.5098	65.6774	1	23.5294	11.765	7.8431	27.4513	1	6.4516	4.301	0	10.7526		1	0	2.4793	0	0	2.4793	1	69.8113	33.9622	21.6981	82.0754	1	57.2816	21.3592	14.5631	64.0777	1	21.4953	4.67289	2.80374	23.3645
2	0	8.7378	0	0	8.7378	2	38.4615	24.0384	15.3846	47.1153	2	30.5263	14.7368	10.5263	34.7368	2	7.40741	0.740741	0.740741	7.40741		2	0	6.6667	2.8571	0	9.5238	2	55.67	32.989	14.33	74.329	2	48.421	20	14.737	53.684	2	21.739	6.0869	3.4783	24.3476
3	0	4.2016	0	0	4.2016	3	60.7143	23.2143	12.5	71.4286	3	29.3103	17.2414	10.3448	36.2069	3	6.0606	0	0	6.0606		3	0	7.2072	0	0	7.2072	3	76.991	33.628	29.204	81.415	3	49.5413	16.5138	12.844	53.211	3	18.3673	1.0204	2.04082	17.3469
STDEV	0	3.85818	0	0	3.85818	STDEV	11.4031	7.31403	6.26931	12.7067	STDEV	3.73842	2.74151	1.49951	4.68865	STDEV	0.692861	2.29937	0.427667	2.41589		STDEV	0	2.58778	1.64955	0	3.59037	STDEV	10.8483	0.494491	7.43711	4.29446	STDEV	4.82487	2.49933	1.04632	6.14189	STDEV	1.88023	2.61437	0.719194	3.79005
Mean	0	4.66773	0	0	4.66773	Mean	51.0295	27.8424	17.4648	61.4071	Mean	27.7887	14.5811	9.57142	32.7983	Mean	6.63987	1.68058	0.246914	8.07354		Mean	0	5.45107	0.952367	0	6.40343	Mean	67.4908	33.5264	21.744	79.2731	Mean	51.7479	19.291	14.048	56.9909	Mean	20.5339	3.92673	2.77428	21.6863
SEM	0	2.22752	0	0	2.22752	SEM	6.58359	4.22276	3.61959	7.33621	SEM	2.15838	1.58281	0.865745	2.70699	SEM	0.400023	1.32754	0.246914	1.39481		SEM	0	1.49405	0.952367	0	2.0729	SEM	6.26325	0.285495	4.29382	2.47941	SEM	2.78564	1.44299	0.604094	3.54602	SEM	1.08555	1.50941	0.415227	2.18818
Rpd3GFP Apj1D Btn2 WT																	Rpd3GFP Apj1D Btn2 6KR
Rpd3GFP Apj1D Ura3 Btn2 WT Replicate 1																	Rpd3GFP Apj1D Ura3 Btn2 6KR Replicate 1
Rpd3-UNT-2hr				Rpd3-GFP MMS 2hr				Rpd3-GFP Washout 1hr				Rpd3-GFP Washout 2hr					Rpd3-UNT-2hr				Rpd3-GFP MMS 2hr				Rpd3-GFP Washout 1hr				Rpd3-GFP Washout 2hr
No of Cells	Cells with Foci			No of Cells	Cells with Foci			No of Cells	Cells with Foci			No of Cells	Cells with Foci				No of Cells	Cells with Foci			No of Cells	Cells with Foci			No of Cells	Cells with Foci			No of Cells	Cells with Foci
	Nuclear	Cytoplasmic	Both		Nuclear	Cytoplasmic	Both		Nuclear	Cytoplasmic	Both		Nuclear	Cytoplasmic	Both			Nuclear	Cytoplasmic	Both		Nuclear	Cytoplasmic	Both		Nuclear	Cytoplasmic	Both		Nuclear	Cytoplasmic	Both
98	48	15	13	87	56	75	49	90	52	57	32	95	39	48	27		104	65	17	13	111	85	89	66	92	68	67	50	98	79	71	60
Percentage	48.9796	15.3061	13.2653	Percentage	64.3678	86.2069	56.3218	Percentage	57.7778	63.3333	35.5556	Percentage	41.0526	50.5263	28.4211		Percentage	62.5	16.3462	12.5	Percentage	76.5766	80.1802	59.4595	Percentage	73.913	72.8261	54.3478	Percentage	80.6122	72.449	61.2245
0 in the daughter cell						>2 cyto	13	14.9425		>2 cyto	10	11.1111		>2 cyto	5	5.26316	0 in the daughter cell						>2 cyto	31	27.9279		>2 cyto	23	25		>2 cyto	16	16.3265
Rpd3GFP Apj1D Ura3 Btn2 WT Replicate 2																	Rpd3GFP Apj1D Ura3 Btn2 6KR Replicate 2																				MMS		1hr		2hr
																																				>2 cyto	WT	6KR	WT	6KR	WT	6KR
Rpd3-UNT-2hr				Rpd3-GFP MMS 2hr				Rpd3-GFP Washout 1hr				Rpd3-GFP Washout 2hr					Rpd3-UNT-2hr				Rpd3-GFP MMS 2hr				Rpd3-GFP Washout 1hr				Rpd3-GFP Washout 2hr							1	14.943	27.918	11.111	25	5.263	16.327
																																				2	23.077	45.455	16	20	2	18.557
No of Cells	Cells with Foci			No of Cells	Cells with Foci			No of Cells	Cells with Foci			No of Cells	Cells with Foci				No of Cells	Cells with Foci			No of Cells	Cells with Foci			No of Cells	Cells with Foci			No of Cells	Cells with Foci						3	12.1495	25	3.33333	21.2766	9	5.66038
	Nuclear	Cytoplasmic	Both		Nuclear	Cytoplasmic	Both		Nuclear	Cytoplasmic	Both		Nuclear	Cytoplasmic	Both			Nuclear	Cytoplasmic	Both		Nuclear	Cytoplasmic	Both		Nuclear	Cytoplasmic	Both		Nuclear	Cytoplasmic	Both
96	46	10	10	91	65	80	56	100	56	84	47	100	44	64	32		104	61	21	16	99	64	86	55	95	70	78	56	97	70	65	50				STDEV	5.67707	11.064	6.38799	2.59787	3.50267	6.8929
Percentage	47.9167	10.4167	10.4167	Percentage	71.4286	87.9121	61.5385	Percentage	56	84	47	Percentage	44	64	32		Percentage	58.6538	20.1923	15.3846	Percentage	64.6465	86.8687	55.5556	Percentage	73.6842	82.1053	58.9474	Percentage	72.1649	67.0103	51.5464				Mean	16.7232	32.791	10.1481	22.0922	5.421	13.5148
						>2 cyto	21	23.0769		>2 cyto	16	16		>2 cyto	2	2			>2 cyto	4			>2 cyto	45	45.4545		>2 cyto	19	20		>2 cyto	18	18.5567			SEM	3.27766	6.38778	3.68811	1.49988	2.02227	3.97962
Rpd3GFP Apj1D Ura3 Btn2 WT Replicate 3																	Rpd3GFP Apj1D Ura3 Btn2 6KR Replicate 3
Rpd3-UNT-2hr				Rpd3-GFP MMS 2hr				Rpd3-GFP Washout 1hr				Rpd3-GFP Washout 2hr					Rpd3-UNT-2hr				Rpd3-GFP MMS 2hr				Rpd3-GFP Washout 1hr				Rpd3-GFP Washout 2hr
No of Cells	Cells with Foci			No of Cells	Cells with Foci			No of Cells	Cells with Foci			No of Cells	Cells with Foci				No of Cells	Cells with Foci			No of Cells	Cells with Foci			No of Cells	Cells with Foci			No of Cells	Cells with Foci
	Nuclear	Cytoplasmic	Both		Nuclear	Cytoplasmic	Both		Nuclear	Cytoplasmic	Both		Nuclear	Cytoplasmic	Both			Nuclear	Cytoplasmic	Both		Nuclear	Cytoplasmic	Both		Nuclear	Cytoplasmic	Both		Nuclear	Cytoplasmic	Both
				107	74	83	60	90	52	62	40	100	62	50	36						112	75	91	59	94	66	84	61	106	84	70	60
Percentage				Percentage	69.1589	77.5701	56.0748	Percentage	57.7778	68.8889	44.4444	Percentage	62	50	36		Percentage				Percentage	66.9643	81.25	52.6786	Percentage	70.2128	89.3617	64.8936	Percentage	79.2453	66.0377	56.6038
							13				3				9									28				20				6
Rpd3GFP Apj1Del Btn2 WT																						Rpd3GFP Apj1Del Btn2 6KR
	UNT	Nuclear	Cytoplasmic	Both	Total	MMS	Nuclear	Cytoplasmic	Both	Total	WO 1hr	Nuclear	Cytoplasmic	Both	Total	WO 2hr	Nuclear	Cytoplasmic	Both	Total			UNT	Nuclear	Cytoplasmic	Both	Total	MMS	Nuclear	Cytoplasmic	Both	Total	WO 1hr	Nuclear	Cytoplasmic	Both	Total	WO 2hr	Nuclear	Cytoplasmic	Both	Total
1	0	48.979	15.306	13.265	51.02	1	64.367	86.206	56.322	94.251	1	57.778	63.333	35.556	85.555	1	41.053	50.526	28.421	63.158		1	0	62.5	16.346	12.5	66.346	1	76.577	80.18	59.459	97.298	1	73.913	72.826	54.348	92.391	1	80.612	72.449	61.224	91.837
2	0	47.916	10.416	10.416	47.916	2	71.428	87.912	61.538	97.802	2	56	84	47	93	2	44	64	32	76		2	0	58.654	20.192	15.385	63.461	2	64.646	86.869	55.556	95.959	2	73.684	82.105	58.947	96.842	2	72.165	67.01	51.546	87.629
3	0					3	69.158	77.57	56.075	90.653	3	57.778	68.889	44.444	82.223	3	62	50	36	76		3	0				0	3	66.964	81.25	52.679	95.535	3	70.213	89.362	64.894	94.681	3	79.245	66.038	56.604	88.679
STDEV	0	0.751655	3.45775	2.01455	2.19486	STDEV	3.60473	5.54449	3.08523	3.57453	STDEV	1.02653	10.6953	6.00687	5.51776	STDEV	11.3392	7.93542	3.79145	7.41433		STDEV	0	2.71953	2.71953	2.04	37.4998	STDEV	6.32629	3.59307	3.40291	0.920223	STDEV	2.07325	8.28858	5.28734	2.22581	STDEV	4.53407	3.45515	4.84065	2.19023
Mean	0	48.4475	12.861	11.8405	49.468	Mean	68.3177	83.896	57.9783	94.2353	Mean	57.1853	72.074	42.3333	86.926	Mean	49.0177	54.842	32.1403	71.7193		Mean	0	60.577	18.269	13.9425	43.269	Mean	69.3957	82.7663	55.898	96.264	Mean	72.6033	81.431	59.3963	94.638	Mean	77.3407	68.499	56.458	89.3817
SEM	0	0.433968	1.99633	1.1631	1.2672	SEM	2.08119	3.20111	1.78126	2.06375	SEM	0.592667	6.17493	3.46807	3.18568	SEM	6.54668	4.58152	2.18899	4.28067		SEM	0	1.57012	1.57012	1.1778	21.6505	SEM	3.65249	2.07446	1.96467	0.531291	SEM	1.19699	4.78541	3.05265	1.28507	SEM	2.61775	1.99483	2.79475	1.26453
Rpd3GFP Hsp104D Btn2 WT																	Rpd3GFP Hsp104D Btn2 6KR
Rpd3GFP Hsp104D Ura3 Btn2 WT Replicate 1																	Rpd3GFP Hsp104D Ura3 Btn2 6KR Replicate 1
Rpd3-UNT-2hr				Rpd3-GFP MMS 2hr				Rpd3-GFP Washout 1hr				Rpd3-GFP Washout 2hr					Rpd3-UNT-2hr				Rpd3-GFP MMS 2hr				Rpd3-GFP Washout 1hr				Rpd3-GFP Washout 2hr
No of Cells	Cells with Foci			No of Cells	Cells with Foci			No of Cells	Cells with Foci			No of Cells	Cells with Foci				No of Cells	Cells with Foci			No of Cells	Cells with Foci			No of Cells	Cells with Foci			No of Cells	Cells with Foci
	Nuclear	Cytoplasmic	Both		Nuclear	Cytoplasmic	Both		Nuclear	Cytoplasmic	Both		Nuclear	Cytoplasmic	Both			Nuclear	Cytoplasmic	Both		Nuclear	Cytoplasmic	Both		Nuclear	Cytoplasmic	Both		Nuclear	Cytoplasmic	Both
105	45	3	0	102	62	61	38	98	69	48	36	93	51	37	27		103	19	1	0	96	68	79	59	105	75	75	56	96	54	55	43
Percentage	42.8571	2.85714	0	Percentage	60.7843	59.8039	37.2549	Percentage	70.4082	48.9796	36.7347	Percentage	54.8387	39.7849	29.0323		Percentage	18.4466	0.970874	0	Percentage	70.8333	82.2917	61.4583	Percentage	71.4286	71.4286	53.3333	Percentage	56.25	57.2917	44.7917
0 in daughter cell						>2 cyto	13	12.7451		>2 cyto	14	14.2857		>2 cyto	9	9.67742	0 in daughter cell						>2 cyto	37	38.5417		>2 cyto	22	21.1538		>2 cyto	26	27.0833		MMS		1hr		2hr
Rpd3GFP Hsp104D Ura3 Btn2 WT Replicate 2																	Rpd3GFP Hsp104D Ura3 Btn2 6KR Replicate 2																	>2 cyto	WT	6KR	WT	6KR	WT	6KR
																																		1	12.7451	38.5417	14.2857	20.9524	9.67742	27.0833
Rpd3-UNT-2hr				Rpd3-GFP MMS 2hr				Rpd3-GFP Washout 1hr				Rpd3-GFP Washout 2hr					Rpd3-UNT-2hr				Rpd3-GFP MMS 2hr				Rpd3-GFP Washout 1hr				Rpd3-GFP Washout 2hr					2	13.7255	19.5876	18.0851	18.4466	7.61905	5.15464
																																		3	17.8218	29.5918	18.3673	19.0476	9.17431	8.42105
No of Cells	Cells with Foci			No of Cells	Cells with Foci			No of Cells	Cells with Foci			No of Cells	Cells with Foci				No of Cells	Cells with Foci			No of Cells	Cells with Foci			No of Cells	Cells with Foci			No of Cells	Cells with Foci
	Nuclear	Cytoplasmic	Both		Nuclear	Cytoplasmic	Both		Nuclear	Cytoplasmic	Both		Nuclear	Cytoplasmic	Both			Nuclear	Cytoplasmic	Both		Nuclear	Cytoplasmic	Both		Nuclear	Cytoplasmic	Both		Nuclear	Cytoplasmic	Both		STDEV	2.693	9.48191	2.27943	1.3082	1.07307	11.8309
105	25	6	3	102	71	65	46	94	61	54	38	105	66	52	36		101	18	2	1	97	67	59	42	103	78	55	43	97	62	44	38		Mean	14.7641	29.2404	16.9127	19.4822	8.82359	13.553
Percentage	23.8095	5.71429	2.85714	Percentage	69.6078	63.7255	45.098	Percentage	64.8936	57.4468	40.4255	Percentage	62.8571	49.5238	34.2857		Percentage	17.8218	1.9802	0.990099	Percentage	69.0722	60.8247	43.299	Percentage	75.7282	53.3981	41.7476	Percentage	63.9175	45.3608	39.1753		SEM	1.5548	5.47438	1.31603	0.755288	0.619536	6.83056
						>2 cyto	14	13.7255		>2 cyto	17			>2 cyto	8				>2 cyto	1			>2 cyto	19			>2 cyto	19			>2 cyto	5
Rpd3GFP Hsp104D Ura3 Btn2 WT Replicate 3																	Rpd3GFP Hsp104D Ura3 Btn2 6KR Replicate 3
Rpd3-UNT-2hr				Rpd3-GFP MMS 2hr				Rpd3-GFP Washout 1hr				Rpd3-GFP Washout 2hr					Rpd3-UNT-2hr				Rpd3-GFP MMS 2hr				Rpd3-GFP Washout 1hr				Rpd3-GFP Washout 2hr
No of Cells	Cells with Foci			No of Cells	Cells with Foci			No of Cells	Cells with Foci			No of Cells	Cells with Foci				No of Cells	Cells with Foci			No of Cells	Cells with Foci			No of Cells	Cells with Foci			No of Cells	Cells with Foci
	Nuclear	Cytoplasmic	Both		Nuclear	Cytoplasmic	Both		Nuclear	Cytoplasmic	Both		Nuclear	Cytoplasmic	Both			Nuclear	Cytoplasmic	Both		Nuclear	Cytoplasmic	Both		Nuclear	Cytoplasmic	Both		Nuclear	Cytoplasmic	Both
100	38	2	0	101	69	55	42	98	67	51	39	109	46	40	20		101	11	0	0	98	69	76	56	84	56	42	36	95	60	44	35
Percentage	38	2	0	Percentage	68.3168	54.4554	41.5842	Percentage	68.3673	52.0408	39.7959	Percentage	42.2018	36.6972	18.3486		Percentage	10.8911	0	0	Percentage	70.4082	77.551	57.1429	Percentage	66.6667	50	42.8571	Percentage	63.1579	46.3158	36.8421
							18				18				10									29				16				8
Rpd3GFP Hsp104Del Btn2 WT																						Rpd3GFP Hsp104Del Btn2 6KR
	UNT	Nuclear	Cytoplasmic	Both	Total	MMS	Nuclear	Cytoplasmic	Both	Total	WO 1hr	Nuclear	Cytoplasmic	Both	Total	WO 2hr	Nuclear	Cytoplasmic	Both	Total			UNT	Nuclear	Cytoplasmic	Both	Total	MMS	Nuclear	Cytoplasmic	Both	Total	WO 1hr	Nuclear	Cytoplasmic	Both	Total	WO 2hr	Nuclear	Cytoplasmic	Both	Total
1	0	42.857	2.857	0	45.714	1	60.784	59.803	37.254	83.333	1	70.408	48.979	36.734	82.653	1	54.838	39.784	29.032	65.59		1	0	18.446	0.97	0	19.416	1	70.833	82.291	61.458	91.666	1	71.428	71.428	53.333	89.523	1	56.25	57.291	44.791	68.75
2	0	23.809	5.714	2.857	26.666	2	69.607	63.725	45.098	88.234	2	64.893	57.446	40.425	81.914	2	62.857	49.523	34.285	78.095		2	0	17.821	1.98	0.99	18.811	2	69.072	60.824	43.298	86.598	2	75.728	53.398	41.747	87.379	2	63.917	45.36	39.175	70.102
3	0	38	2	0	40	3	68.316	54.455	41.584	81.187	3	68.367	52.04	39.795	80.612	3	42.201	36.697	18.348	60.55		3	0	10.891	0	0	10.891	3	70.408	77.551	57.142	90.817	3	66.666	50	42.857	73.809	3	53.157	46.315	36.842	62.63
STDEV	0	9.89782	1.94468	1.64949	9.77473	STDEV	4.7652	4.65324	3.92907	3.61214	STDEV	2.78836	4.28728	1.97442	1.03336	STDEV	10.4137	6.69433	8.12127	9.03331		STDEV	0	4.19312	0.990067	0.571577	4.75689	STDEV	0.918934	11.2775	9.48745	2.71433	STDEV	4.53296	11.5166	6.39289	8.52126	STDEV	5.53966	6.6299	4.08593	3.98148
Mean	0	34.8887	3.52367	0.952333	37.46	Mean	66.2357	59.3277	41.312	84.2513	Mean	67.8893	52.8217	38.9847	81.7263	Mean	53.2987	42.0013	27.2217	68.0783		Mean	0	15.7193	0.983333	0.33	16.3727	Mean	70.1043	73.5553	53.966	89.6937	Mean	71.274	58.2753	45.979	83.5703	Mean	57.7747	49.6553	40.2693	67.1607
SEM	0	5.71451	1.12276	0.952333	5.64344	SEM	2.75119	2.68655	2.26845	2.08547	SEM	1.60986	2.47526	1.13993	0.596611	SEM	6.01234	3.86497	4.68882	5.21538		SEM	0	2.4209	0.571616	0.33	2.74639	SEM	0.530547	6.51107	5.47758	1.56712	SEM	2.61711	6.64909	3.69094	4.91975	SEM	3.19833	3.82777	2.35901	2.29871
Rpd3GFP Apj1D Hsp104D Btn2 WT																	Rpd3GFP Apj1D Hsp104D Btn2 6KR
Rpd3GFP Apj1D Hsp104D Ura3 Btn2 WT Replicate 1																	Rpd3GFP Apj1D Hsp104D Ura3 Btn2 6KR Replicate 1
Rpd3-UNT-2hr				Rpd3-GFP MMS 2hr				Rpd3-GFP Washout 1hr				Rpd3-GFP Washout 2hr					Rpd3-UNT-2hr				Rpd3-GFP MMS 2hr				Rpd3-GFP Washout 1hr				Rpd3-GFP Washout 2hr
No of Cells	Cells with Foci			No of Cells	Cells with Foci			No of Cells	Cells with Foci			No of Cells	Cells with Foci				No of Cells	Cells with Foci			No of Cells	Cells with Foci			No of Cells	Cells with Foci			No of Cells	Cells with Foci
	Nuclear	Cytoplasmic	Both		Nuclear	Cytoplasmic	Both		Nuclear	Cytoplasmic	Both		Nuclear	Cytoplasmic	Both			Nuclear	Cytoplasmic	Both		Nuclear	Cytoplasmic	Both		Nuclear	Cytoplasmic	Both		Nuclear	Cytoplasmic	Both
106	62	12	10	92	70	63	51	94	56	60	41	93	54	57	44		102	71	10	10	90	65	77	59	92	71	73	61	103	73	76	55
Percentage	58.4906	11.3208	9.43396	Percentage	76.087	68.4783	55.4348	Percentage	59.5745	63.8298	43.617	Percentage	58.0645	61.2903	47.3118		Percentage	69.6078	9.80392	9.80392	Percentage	72.2222	85.5556	65.5556	Percentage	77.1739	79.3478	66.3043	Percentage	70.8738	73.7864	53.3981
						>2 cyto	18	19.5652		>2 cyto	15	15.9574		>2 cyto	23	24.7312				2			>2 cyto	31	34.4444		>2 cyto	21	22.8261		>2 cyto	33	32.0388		MMS		1hr		2hr
Rpd3GFP Apj1D Hsp104D Ura3 Btn2 WT Replicate 2																	Rpd3GFP Apj1D Hsp104D Ura3 Btn2 6KR Replicate 2																	>2 cyto	WT	6KR	WT	6KR	WT	6KR
																																		1	19.5652	34.4444	15.9574	22.8261	24.7312	32.0388
Rpd3-UNT-2hr				Rpd3-GFP MMS 2hr				Rpd3-GFP Washout 1hr				Rpd3-GFP Washout 2hr					Rpd3-UNT-2hr				Rpd3-GFP MMS 2hr				Rpd3-GFP Washout 1hr				Rpd3-GFP Washout 2hr					2	27.027	20.7317	22.4719	32.6733	11.6071	19.7802
																																		3	25	50	25.5814	46.5116	25.4902	31.3725
No of Cells	Cells with Foci			No of Cells	Cells with Foci			No of Cells	Cells with Foci			No of Cells	Cells with Foci				No of Cells	Cells with Foci			No of Cells	Cells with Foci			No of Cells	Cells with Foci			No of Cells	Cells with Foci
	Nuclear	Cytoplasmic	Both		Nuclear	Cytoplasmic	Both		Nuclear	Cytoplasmic	Both		Nuclear	Cytoplasmic	Both			Nuclear	Cytoplasmic	Both		Nuclear	Cytoplasmic	Both		Nuclear	Cytoplasmic	Both		Nuclear	Cytoplasmic	Both		STDEV	3.85842	14.6438	4.91134	11.8987	7.80551	6.89323
90	49	13	9	111	75	95	70	89	64	69	57	112	74	73	57		98	58	15	12	82	55	58	48	101	69	80	63	91	62	62	49		Mean	23.8641	35.0587	21.3369	34.0037	20.6095	27.7305
Percentage	54.4444	14.4444	10	Percentage	67.5676	85.5856	63.0631	Percentage	71.9101	77.5281	64.0449	Percentage	66.0714	65.1786	50.8929		Percentage	59.1837	15.3061	12.2449	Percentage	67.0732	70.7317	58.5366	Percentage	68.3168	79.2079	62.3762	Percentage	68.1319	68.1319	53.8462		SEM	2.22766	8.45461	2.83556	6.86971	4.50651	3.97981
			4			>2 cyto	30	27.027		>2 cyto	20	22.4719		>2 cyto	13	11.6071			>2 cyto	6			>2 cyto	17	20.7317		>2 cyto	33			>2 cyto	18	19.7802
Rpd3GFP Apj1D Hsp104D Ura3 Btn2 WT Replicate 3																	Rpd3GFP Apj1D Hsp104D Ura3 Btn2 6KR Replicate 3
Rpd3-UNT-2hr				Rpd3-GFP MMS 2hr				Rpd3-GFP Washout 1hr				Rpd3-GFP Washout 2hr					Rpd3-UNT-2hr				Rpd3-GFP MMS 2hr				Rpd3-GFP Washout 1hr				Rpd3-GFP Washout 2hr
No of Cells	Cells with Foci			No of Cells	Cells with Foci			No of Cells	Cells with Foci			No of Cells	Cells with Foci				No of Cells	Cells with Foci			No of Cells	Cells with Foci			No of Cells	Cells with Foci			No of Cells	Cells with Foci
	Nuclear	Cytoplasmic	Both		Nuclear	Cytoplasmic	Both		Nuclear	Cytoplasmic	Both		Nuclear	Cytoplasmic	Both			Nuclear	Cytoplasmic	Both		Nuclear	Cytoplasmic	Both		Nuclear	Cytoplasmic	Both		Nuclear	Cytoplasmic	Both
98	60	14	13	108	72	83	59	86	45	72	40	102	64	75	55		114	77	15	10	116	89	102	80	86	63	78	60	102	69	78	58
Percentage	61.2245	14.2857	13.2653	Percentage	66.6667	76.8519	54.6296	Percentage	52.3256	83.7209	46.5116	Percentage	62.7451	73.5294	53.9216		Percentage	67.5439	13.1579	8.77193	Percentage	76.7241	87.931	68.9655	Percentage	73.2558	90.6977	69.7674	Percentage	67.6471	76.4706	56.8627
0 in daughter cell			0				27				22				26		0 in daughter cell			2				58				40				32
Rpd3GFP Apj1D Hsp104Del Btn2 WT																						Rpd3GFP Apj1D Hsp104Del Btn2 6KR
	UNT	Nuclear	Cytoplasmic	Both	Total	MMS	Nuclear	Cytoplasmic	Both	Total	WO 1hr	Nuclear	Cytoplasmic	Both	Total	WO 2hr	Nuclear	Cytoplasmic	Both	Total			UNT	Nuclear	Cytoplasmic	Both	Total	MMS	Nuclear	Cytoplasmic	Both	Total	WO 1hr	Nuclear	Cytoplasmic	Both	Total	WO 2hr	Nuclear	Cytoplasmic	Both	Total
1	0	58.491	11.321	9.434	60.378	1	76.087	68.478	55.435	89.13	1	59.574	63.83	43.617	79.787	1	58.065	61.29	47.312	72.043		1	0	69.608	9.803	9.803	69.608	1	72.222	85.556	65.556	92.222	1	77.174	79.348	66.304	90.218	1	70.874	73.786	53.398	91.262
2	0	54.444	14.444	10	58.888	2	67.568	85.586	63.063	90.091	2	71.91	77.528	64.045	85.393	2	66.071	65.179	50.893	80.357		2	0	59.184	15.306	12.245	62.245	2	67.073	70.732	58.537	79.268	2	68.317	79.208	62.376	85.149	2	68.132	68.132	53.846	82.418
3	0	61.224	14.286	13.265	62.245	3	66.667	76.852	54.63	88.889	3	52.326	83.721	46.512	89.535	3	62.745	73.529	53.922	82.352		3	0	67.544	13.158	8.771	80.702	3	76.724	87.931	68.966	95.689	3	73.256	90.698	69.767	94.187	3	67.647	76.471	56.863	87.255
									.
STDEV	0	3.41116	1.75923	2.0679	1.68202	STDEV	5.1981	8.55463	4.65385	0.635925	STDEV	9.90154	10.1787	11.0536	4.89229	STDEV	4.02204	6.25353	3.30884	5.46776		STDEV	0	5.5198	2.77347	1.78405	9.29114	STDEV	4.82911	9.3202	5.31756	8.65521	STDEV	4.4383	6.59371	3.69794	4.53014	STDEV	1.74008	4.25668	1.88455	4.42849
Mean	0	58.053	13.3503	10.8997	60.5037	Mean	70.1073	76.972	57.7093	89.37	Mean	61.27	75.0263	51.3913	84.905	Mean	62.2937	66.666	50.709	78.2507		Mean	0	65.4453	12.7557	10.273	70.8517	Mean	72.0063	81.4063	64.353	89.0597	Mean	72.9157	83.0847	66.149	89.8513	Mean	68.8843	72.7963	54.7023	86.9783
SEM	0	1.96943	1.01569	1.1939	0.971117	SEM	3.00113	4.93902	2.6869	0.367152	SEM	5.71666	5.8767	6.38179	2.82456	SEM	2.32212	3.61048	1.91036	3.15681		SEM	0	3.18686	1.60127	1.03002	5.36424	SEM	2.78809	5.38102	3.07009	4.99708	SEM	2.56245	3.80688	2.135	2.61548	SEM	1.00464	2.45759	1.08805	2.55679
Panel E
Slx8 Btn2 WT/6KR														Slx8 Apj1D Btn2 WT /6KR
Slx8GFP Replicate 1														Slx8GFP Replicate 1
Slx8-Btn2 WT-MMS								Slx8-Btn2 6KR MMS						Slx8-Btn2 WT-MMS								Slx8-Btn2 6KR MMS
No of Cells	Cells with Foci							No of Cells	Cells with Foci					No of Cells	Cells with Foci							No of Cells	Cells with Foci
	Nuclear	Cytoplasmic	Both						Nuclear	Cytoplasmic	Both				Nuclear	Cytoplasmic	Both						Nuclear	Cytoplasmic	Both
93	36	1	0					99	58	4	0			90	80	0	0					102	72	0	0
Percentage	38.7097	1.07527	0					Percentage	58.5859	4.0404	0			Percentage	88.8889	0	0					Percentage	70.5882	0	0
Slx8GFP Replicate 2														Slx8GFP Replicate 2
Slx8-Btn2 WT-MMS								Slx8-Btn2 6KR MMS						Slx8-UNT-2hr								Slx8-GFP MMS 2hr
No of Cells	Cells with Foci							No of Cells	Cells with Foci					No of Cells	Cells with Foci							No of Cells	Cells with Foci
	Nuclear	Cytoplasmic	Both						Nuclear	Cytoplasmic	Both				Nuclear	Cytoplasmic	Both						Nuclear	Cytoplasmic	Both
107	32	1	0					94	51	3	0			145	105	0	0					152	114	0	0
Percentage	29.9065	0.934579	0					Percentage	54.2553	3.19149	0			Percentage	72.4138	0	0					Percentage	75	0	0
Slx8GFP Replicate 3														Slx8GFP Replicate 3
Slx8-Btn2 WT-MMS								Slx8-Btn2 6KR MMS						Slx8-UNT-2hr								Slx8-GFP MMS 2hr
No of Cells	Cells with Foci							No of Cells	Cells with Foci					No of Cells	Cells with Foci							No of Cells	Cells with Foci
	Nuclear	Cytoplasmic	Both						Nuclear	Cytoplasmic	Both				Nuclear	Cytoplasmic	Both						Nuclear	Cytoplasmic	Both
91	14	1	0					98	38	15	6			95	59	0	0					101	84	0	0
Percentage	15.3846	1.0989	0					Percentage	38.7755	15.3061	6.12245			Percentage	62.1053	0	0					Percentage	83.1683	0	0
Slx8GFP Btn2 WT/6KR														Slx8GFP Btn2 WT/6KR
Btn2-WT	Nuclear	Cytoplasmic	Both	Total			Btn2-6KR	Nuclear	Cytoplasmic	Both	Total			Btn2-WT	Nuclear	Cytoplasmic	Both	Total			Btn2-6KR	Nuclear	Cytoplasmic	Both	Total
1	38.71	1.0753	0	39.7853			1	58.586	4.0404	0	62.6264			1	88.889	0	0	88.889			1	70.588	0	0	70.588
2	29.907	0.9346	0	30.8416			2	54.255	3.1915	0	57.4465			2	72.414	0	0	72.414			2	75	0	0	75
3	15.385	1.0989	0	16.4839			3	38.776	15.306	6.1224	47.9596			3	62.105	0	0	62.105			3	83.168	0	0	83.168
STDEV	11.7788	0.0888331	0	11.7551			STDEV	10.4147	6.76259	3.53477	7.43805			STDEV	13.5098	0	0	13.5098			STDEV	6.38277	0	0	6.38277
Mean	28.0007	1.03627	0	29.0369			Mean	50.539	7.51263	2.0408	56.0108			Mean	74.4693	0	0	74.4693			Mean	76.252	0	0	76.252
SEM	6.80048	0.0512878	0	6.78679			SEM	6.01292	3.90438	2.0408	4.29436			SEM	7.79987	0	0	7.79987			SEM	3.68509	0	0	3.68509
Slx8 Hsp104D Btn2 WT/6KR														Slx8 Apj1DSlx5D Btn2 WT /6KR
Slx8GFP Replicate 1														Slx8GFP Replicate 1
Slx8-Btn2 WT-MMS								Slx8-Btn2 6KR MMS						Slx8-Btn2 WT-MMS								Slx8-Btn2 6KR MMS
No of Cells	Cells with Foci							No of Cells	Cells with Foci					No of Cells	Cells with Foci							No of Cells	Cells with Foci
	Nuclear	Cytoplasmic	Both						Nuclear	Cytoplasmic	Both				Nuclear	Cytoplasmic	Both						Nuclear	Cytoplasmic	Both
100	12	0	0					112	26	0	0			77	58	0	0					100	72	0	0
Percentage	12	0	0					Percentage	23.2143	0	0			Percentage	75.3247	0	0					Percentage	72	0	0
Slx8GFP Replicate 2														Slx8GFP Replicate 2
Slx8-Btn2 WT-MMS								Slx8-Btn2 6KR MMS						Slx8-UNT-2hr								Slx8-GFP MMS 2hr
No of Cells	Cells with Foci							No of Cells	Cells with Foci					No of Cells	Cells with Foci							No of Cells	Cells with Foci
	Nuclear	Cytoplasmic	Both						Nuclear	Cytoplasmic	Both				Nuclear	Cytoplasmic	Both						Nuclear	Cytoplasmic	Both
115	39	0	0					118	56	0	0			119	81	0	0					99	86	0	0
Percentage	33.913	0	0					Percentage	47.4576	0	0			Percentage	68.0672	0	0					Percentage	86.8687	0	0
Slx8GFP Replicate 3														Slx8GFP Replicate 3
Slx8-Btn2 WT-MMS								Slx8-Btn2 6KR MMS						Slx8-UNT-2hr								Slx8-GFP MMS 2hr
No of Cells	Cells with Foci							No of Cells	Cells with Foci					No of Cells	Cells with Foci							No of Cells	Cells with Foci
	Nuclear	Cytoplasmic	Both						Nuclear	Cytoplasmic	Both				Nuclear	Cytoplasmic	Both						Nuclear	Cytoplasmic	Both
99	27	0	0					140	72	0	0			88	68	0	0					117	104	0	0
Percentage	27.2727	0	0					Percentage	51.4286	0	0			Percentage	77.2727	0	0					Percentage	88.8889	0	0
Slx8GFP Btn2 WT/6KR														Slx8GFP Btn2 WT/6KR
Btn2-WT	Nuclear	Cytoplasmic	Both	Total			Btn2-6KR	Nuclear	Cytoplasmic	Both	Total			Btn2-WT	Nuclear	Cytoplasmic	Both	Total			Btn2-6KR	Nuclear	Cytoplasmic	Both	Total
1	12	0	0	12			1	23.214	0	0	23.214			1	75.325	0	0	75.325			1	72	0	0	72
2	33.913	0	0	33.913			2	47.458	0	0	47.458			2	68.067	0	0	68.067			2	86.869	0	0	86.869
3	27.273	0	0	27.273			3	51.429	0	0	51.429			3	77.273	0	0	77.273			3	88.889	0	0	88.889
STDEV	11.2364	0	0	11.2364			STDEV	15.2732	0	0	15.2732			STDEV	4.85152	0	0	4.85152			STDEV	9.22321	0	0	9.22321
Mean	24.3953	0	0	24.3953			Mean	40.7003	0	0	40.7003			Mean	73.555	0	0	73.555			Mean	82.586	0	0	82.586
SEM	6.48731	0	0	6.48731			SEM	8.81799	0	0	8.81799			SEM	2.80103	0	0	2.80103			SEM	5.32502	0	0	5.32502
Panel G and Supp Panel D
Rpd3GFP Slx5D Btn2 WT																	Rpd3GFP Slx5D Btn2 6KR
Rpd3GFP Slx5D Ura3 Btn2 WT Replicate 1																	Rpd3GFP Slx5D Ura3 Btn2 6KR Replicate 1
Rpd3-UNT-2hr				Rpd3-GFP MMS 2hr				Rpd3-GFP Washout 1hr				Rpd3-GFP Washout 2hr					Rpd3-UNT-2hr				Rpd3-GFP MMS 2hr				Rpd3-GFP Washout 1hr				Rpd3-GFP Washout 2hr
No of Cells	Cells with Foci			No of Cells	Cells with Foci			No of Cells	Cells with Foci			No of Cells	Cells with Foci				No of Cells	Cells with Foci			No of Cells	Cells with Foci			No of Cells	Cells with Foci			No of Cells	Cells with Foci
	Nuclear	Cytoplasmic	Both		Nuclear	Cytoplasmic	Both		Nuclear	Cytoplasmic	Both		Nuclear	Cytoplasmic	Both			Nuclear	Cytoplasmic	Both		Nuclear	Cytoplasmic	Both		Nuclear	Cytoplasmic	Both		Nuclear	Cytoplasmic	Both
97	27	11	2	96	36	47	22	50	19	26	14	98	38	23	13		91	37	25	18	101	50	72	39	96	46	56	32	103	51	49	29
Percentage	27.8351	11.3402	2.06186	Percentage	37.5	48.9583	22.9167	Percentage	38	52	28	Percentage	38.7755	23.4694	13.2653		Percentage	40.6593	27.4725	19.7802	Percentage	49.505	71.2871	38.6139	Percentage	47.9167	58.3333	33.3333	Percentage	49.5146	47.5728	28.1553
			0			>2 cyto	12			>2 cyto	9			>2 cyto	3					>2 cyto	4		>2 cyto	29			>2 cyto	9			>2 cyto	6
Rpd3GFP Slx5D Ura3 Btn2 WT Replicate 2																	Rpd3GFP Slx5D Ura3 Btn2 6KR Replicate 2
Rpd3-UNT-2hr				Rpd3-GFP MMS 2hr				Rpd3-GFP Washout 1hr				Rpd3-GFP Washout 2hr					Rpd3-UNT-2hr				Rpd3-GFP MMS 2hr				Rpd3-GFP Washout 1hr				Rpd3-GFP Washout 2hr
No of Cells	Cells with Foci			No of Cells	Cells with Foci			No of Cells	Cells with Foci			No of Cells	Cells with Foci				No of Cells	Cells with Foci			No of Cells	Cells with Foci			No of Cells	Cells with Foci			No of Cells	Cells with Foci
	Nuclear	Cytoplasmic	Both		Nuclear	Cytoplasmic	Both		Nuclear	Cytoplasmic	Both		Nuclear	Cytoplasmic	Both			Nuclear	Cytoplasmic	Both		Nuclear	Cytoplasmic	Both		Nuclear	Cytoplasmic	Both		Nuclear	Cytoplasmic	Both
114	30	9	4	102	52	80	44	102	44	47	24	104	31	32	16		75	27	14	7	120	61	74	45	95	57	47	32	101	48	32	23
Percentage	26.3158	7.89474	3.50877	Percentage	50.9804	78.4314	43.1373	Percentage	43.1373	46.0784	23.5294	Percentage	29.8077	30.7692	15.3846		Percentage	36	18.6667	9.33333	Percentage	50.8333	61.6667	37.5	Percentage	60	49.4737	33.6842	Percentage	47.5248	31.6832	22.7723
			2			>2 cyto	18			>2 cyto	14			>2 cyto	5				>2 cyto	0			>2 cyto	7			>2 cyto	16			>2 cyto	5
Rpd3GFP Slx5D Ura3 Btn2 WT Replicate 3																	Rpd3GFP Slx5D Ura3 Btn2 6KR Replicate 3
Rpd3-UNT-2hr				Rpd3-GFP MMS 2hr				Rpd3-GFP Washout 1hr				Rpd3-GFP Washout 2hr					Rpd3-UNT-2hr				Rpd3-GFP MMS 2hr				Rpd3-GFP Washout 1hr				Rpd3-GFP Washout 2hr
No of Cells	Cells with Foci			No of Cells	Cells with Foci			No of Cells	Cells with Foci			No of Cells	Cells with Foci				No of Cells	Cells with Foci			No of Cells	Cells with Foci			No of Cells	Cells with Foci			No of Cells	Cells with Foci
	Nuclear	Cytoplasmic	Both		Nuclear	Cytoplasmic	Both		Nuclear	Cytoplasmic	Both		Nuclear	Cytoplasmic	Both			Nuclear	Cytoplasmic	Both		Nuclear	Cytoplasmic	Both		Nuclear	Cytoplasmic	Both		Nuclear	Cytoplasmic	Both
Rpd3GFP Slx5Del Btn2 WT																						Rpd3GFP Slx5Del Btn2 6KR
	UNT	Nuclear	Cytoplasmic	Both	Total	MMS	Nuclear	Cytoplasmic	Both	Total	WO 1hr	Nuclear	Cytoplasmic	Both	Total	WO 2hr	Nuclear	Cytoplasmic	Both	Total			UNT	Nuclear	Cytoplasmic	Both	Total	MMS	Nuclear	Cytoplasmic	Both	Total	WO 1hr	Nuclear	Cytoplasmic	Both	Total	WO 2hr	Nuclear	Cytoplasmic	Both	Total
1	0	27.835	11.34	2.061	37.114	1	37.5	48.958	22.917	63.541	1	38	52	28	62	1	38.776	23.469	13.265	48.98		1	0	40.659	27.473	19.78	48.352	1	49.505	71.287	38.614	82.178	1	47.917	58.333	33.333	72.917	1	49.515	47.573	28.155	68.933
2	0	26.315	7.894	3.508	30.701	2	50.98	78.431	43.137	86.274	2	43.137	46.078	23.529	65.686	2	29.808	30.769	15.385	45.192		2	0	36	18.667	9.333	45.334	2	50.833	61.667	37.5	75	2	60	49.474	33.684	75.79	2	47.525	31.683	22.772	56.436
3	0					3					3					3						3	0					3					3					3
STDEV	0	1.0748	2.43669	1.02318	4.53468	STDEV	9.5318	20.8406	14.2977	16.0747	STDEV	3.63241	4.18749	3.16147	2.6064	STDEV	6.34133	5.16188	1.49907	2.67852		STDEV	0	3.29441	6.22678	7.38714	2.13405	STDEV	0.939038	6.80237	0.787717	5.07561	STDEV	8.54397	6.26426	0.248194	2.03152	STDEV	1.40714	11.2359	3.80636	8.83671
Mean	0	27.075	9.617	2.7845	33.9075	Mean	44.24	63.6945	33.027	74.9075	Mean	40.5685	49.039	25.7645	63.843	Mean	34.292	27.119	14.325	47.086		Mean	0	38.3295	23.07	14.5565	46.843	Mean	50.169	66.477	38.057	78.589	Mean	53.9585	53.9035	33.5085	74.3535	Mean	48.52	39.628	25.4635	62.6845
SEM	0	0.620537	1.40682	0.590735	2.6181	SEM	5.50319	12.0323	8.25478	9.28071	SEM	2.09717	2.41765	1.82528	1.5048	SEM	3.66117	2.98021	0.865486	1.54644		SEM	0	1.90203	3.59503	4.26497	1.23209	SEM	0.542154	3.92735	0.454789	2.93041	SEM	4.93286	3.61667	0.143295	1.1729	SEM	0.812414	6.48707	2.1976	5.10188
Foci intensities for Panel B
Btn2-WT					Btn2-6KR					all cells were treated with MMS (0.05%) for 2 hours. Space between cells indicates the beginning of a different replicate
WT	apj1∆	hsp104∆	apj1∆hsp104∆		WT	apj1∆	hsp104∆	apj1∆hsp104∆
250.601	742.481	172.637	778.216		419.949	1280.12	707.843	653.142
194.859	598.544	280.159	634.807		510.185	844.819	536.602	709.776
129.407	858.928	653.991	1764.43		252.076	423.091	521.003	641.305
661.499	417.501	244.606	292.141		556.415	924.635	211.602	401.412
378.291	690.52	188.42	378.836		255.253	257.61	171.577	266.132
295.407	1415.11	203.366	265.94		190.241	868.181	603.996	1272.47
214.659	858.39	274.048	608.215		421.416	857.811	272.882	459.438
169.023	319.483	523.075	285.618		535.788	349.084	831.479	396.999
229.516	203.583	206.984	272.92		399.473	423.091	744.843	848.157
328.519	223.386	164.063	492.326		357.576	465.303	344.385	227.467
933.744	95.026	840.243	218.134		231.754	559.138	182.999	577.151
956.779	428.171	322.432	272.92		179.964	1803.45	565.927	226.012
357.728	539.166	796.536	531.781		650.1	505.613	423.433	338.694
356.351	554.477	448.481	1179.8		491.599	973.535	157.459	254.53
918.661	1031.21	448.382	957.844		346.202	801.601	219.066	331.168
252.978	510.364	1006.31	879.086		148.931	946.536	146.056	1143.5
1048.58	264.449	667.553	547.665		131.423	310.657	377.594	1216.91
406.867	135.234	317.905	290.025		303.316	457.396	239.699	436.004
205.835	266.998	266.899	377.997		250.079	1299.08	113.304	339.402
486.202	211.376	431.163	455.594		319.845	635.318	383.317	1307.22
216.522	157.825	1113.83	546.67		495.729	561.235	416.998	537.223
706.63	350.744	199.236	346.304		435.576	287.154	559.212	1005.98
740.958		375.745	347.96		279.583	1070.22	164.654	330.28
147.735	439.752	250.411	639.374		168.294	872.596	355.267	391.475
615.338	606.669	420.737	300.177		520.939	1342.82	810.594	390.913
184.788	394.124	395.276	577.193		127.874	729.591	308.089	760.353
355.884	176.015	557.317	355.451		385.588	1414.53	208.271	578.091
258.77	394.87	529.594	273.384		176.964	619.747	205.489	420.18
182.306	357.747	406.235	1390.51		447.19	474.572	295.122	245.778
157.871	506.296	288.563	919.5		767.882	311.874	210.253	750.329
353.116	245.996	300.942	854.439		121.357	510.14	325.253	542.151
153.019	430.309	577.753	177.253		634.507	415.919	162.99
102.883	603.12	447.752	286.708		173.25	678.527	83.256	835.349
58.55	187.651	220.259	748.424		389.633	698.051		414.258
260.674	728.997	1083.04	1057.44		268.883	210.419	415.921	442.486
219.558	141.939	523.223	337.729		145.72	1028.27	129.771	303.397
226.21	573.57	352.675	1215.16		294.866	593.787	453.306	754.765
227.347	201.849	528.623	319.441		142.524	395.709	703.307	1360.56
1327.83	185.809	342.909	490.574		287.532	913.581	156.124	296.48
259.93	907.896	224.463			642.797	878.801	392.578	145.779
263.861	365.358		606.386		703.861	415.919	140.903	1034.05
188.545	315.091	682.841	419.487		678.027		344.55	705.056
533.925	329.628	592.116	633.574		509.519	1141.57	291.628	1647.03
	253.637	456.312	503.585		316.414	417.558	396.725	559.091
166.948	481.225	240.041	451.778		137.145	646.035	209.422	156.454
482.378	706.203	496.483	358.457		200.343	269.751	283.977	606.669
295.95	218.01	329.697	349.401		230.71	198.936	313.273	128.733
228.395	206.619	178.314	309.521		215.994	541.367	436.013	927.555
184.848	667.726	198.535	367.16			395.74	346.168	146.489
133.425	288.252	496.827	91.057		593.93	586.516	103.003	531.075
297.494	491.918	156.937	318.114		144.752	217.429	237.546	203.395
293.618	356.492	643.042	509.697		278.562	201.672	163.771	299.846
428.511	486.93	884.47	474.274		241.568	1049.92	233.758	918.48
154.466	384.073	437.19	297.828		348.262	316.891	201.359	352.523
298.481	274.337	142.437	604.569		426.543	785.764	523.263	166.946
663.015	383.898	84.948	615.801		251.429	443.842	304.683	289.427
578.623	334.915	544.694	452.461		56.45	605.357	660.861	442.279
197.068	275.742	225.086	532.803		85.837	359.429	230.592	269.36
286.087	452.125	140.792	379.409		110.9	912.753	177.682	142.955
191.251	388.397	125.757	355.265		136.972	466.433	273.845	196.147
128.721	880.062	139.883	155.435		303.063	235.467	213.894	118.346
568.921	315.144	178.21	643.462		284.942	475.66	623.636	674.662
115.116	524.738	492.444	415.205		179.228	479.638	190.847	671.02
880.981	326.038	830.972	233.676		170.269	153.01	595.948	282.153
230.619	948.895	595.445	777.639		256.049	190.646	206.989	142.146
232.615	257.253	195.385	709.454		644.732	404.258	270.463	944.337
620.74	466.509	249.993	283.607		191.536	413.669	478.341	310.431
444.457	768.353	837.677	235.484		139.923	586.182	817.363	509.528
258.532	387.109	340.953	478.176		197.913	301.85	214.406	328.582
217.708		285.483	469.794		179.773	1313.12	487.583	185.437
159.927	162.504	357.464			236.31	699.76	352.84	960.21
96.243	1083.14	197.18	355.966		216.529	615.429	270.463	1361.24
397.863	342.896	249.346	524.379		793.061	474.306	350.569	751.079
868.28	281.611	463.756	607.138		234.267	741.613	440.969	329.418
209.236	164.177	573.927	224.594		389.506	374.71	589.336	260.331
	275.74	164.373	259.368		416.998	201.002	315.391	805.03
189.67	722.983		1284.89				220.857	212.378
188.149	207.291	279.737	245.886		339.556	1940.04	133.649	300.792
126.422	240.013	318.564	505.474		150.598	681.926	508.919	1084.36
362.739	153.376	866.831	290.05		656.868	400.288	333.521
204.576	103.715	474.203	184.125		389.827	732.776	180.378	1088.25
138.749	294.959	248.075	287.564		169.526	373.257	161.557	794.189
195.161	314.301	614.538	451.823		236.302	289.684		234.419
283.926	295.597	278.676	461.449		304.518	793.416	268.213	943.563
70.777	550.102	382.577	503.731		548.14	390.269	230.691	232.765
290.88	513.21	196.54	464.897		250.662	137.771	167.711	562.334
193.069	437.147	308.674	508.391		140.033	106.339	376.312	444.541
232.415	265.739	370.492	573.027		164.183	435.024	645.163	242.504
253.381	246.611	428.404	441.146		122.231	308.545	279.783	334.539
298.608	395.166	751.449	434.306		418.179	312.742	600.283	829.611
961.568	271.954	619.728	83.741		310.938	547.413	371.787	481.037
169.131	314.192	257.418	857.521		702.088	926.526	513.434	2225.86
285.276	549.494	317.827	852.418		165.049	2552.03	406.178	563.289
270.133	112.395	704.686	432.897		906.514	955.172	177.333	708.483
277.618	187.212	319.036	296.563		263.215	953.87	162.546	488.238
166.847	880.81	371.493	176.102		413.735	1251.58	452.243	305.758
113.242	197.778	274.563	276.124		161.798	2259.67	343.494	1181
552.118	375.743	1033.31	307.801		156.574	820.238	362.58	581.957
313.699	612.168	329.552	163.038		478.926	461.211	304.299	552.528
332.98	623.643	960.307	273.011		378.671	342.945	361.476	254.959
294.309	388.627	741.619	309.92		172.135	762.467	220.105	2185.31
196.542	464.056	189.434	222.959		606.316	833.925	181.409	1666.86
105.194	221.92	300.752	2161.02		513.282	445.122	374.098	831.36
275.715	327.701	580.271	476		162.134	265.598	286.068	683.133
443.278	120.571	514.049	226.553		766.526	392.094	180.426	231.631
	277.969	452.797	2394.36		286.186	1006.63	775.022	418.674
	509.745	182.07	483.679		172.411	140.426	395.846	993.682
	215.227	370.23	228.908		437.637	204.276	222.093	592.933
		580.763	886.792		267.41	892.53	409.581	340.006
		498.298	201.743		319.682	1181.72	883.647
			640.222		366.144	278.902	437.589
			371.525		301.538	903.206	285.952
					541.974		878.068
					1585.5		260.87
					262.564		672.334
					400.403		188.724

## Sheet: Supp Fig 1
Supplementary Figure 1

## Sheet: Supp Fig 2
Supplementary Figure 2
Panel A
Sml1 overexpression
Replicate 1
Rpd3 WT								Rpd3GFP Sml1Del
No of Cells	Cells with Foci							No of Cells	Cells with Foci
	Nuclear	Cytoplasmic	Both						Nuclear	Cytoplasmic	Both
90	18	0	0					69	5	0	0
Percentage	20	0	0					Percentage	7.24638	0	0
Replicate 2
Rpd3 WT								Rpd3GFP Sml1Del
No of Cells	Cells with Foci							No of Cells	Cells with Foci
	Nuclear	Cytoplasmic	Both						Nuclear	Cytoplasmic	Both
110	21							106	13
Percentage	19.0909	0	0					Percentage	12.2642	0	0
	Rpd3 Sml1Del SML1 overexpression
	Rpd3 WT Sml1 OE	Nuclear	Cytoplasmic	Both	Total	Rpd3 Sml1D SML1 OE	UNT	Nuclear	Cytoplasmic	Both	Total
1	0	20	0	0	20	1	0	7.2464	0	0	7.2464
2	0	19.091	0	0	19.091	2	0	12.264	0	0	12.264
STDEV	0	0.64276	0	0	0.64276	STDEV	0	3.54798	0	0	3.54798
Mean	0	19.5455	0	0	19.5455	Mean	0	9.7552	0	0	9.7552
SEM	0	0.4545	0	0	0.4545	SEM	0	2.04843	0	0	2.5088
Panel B
Csm3													Tof1													Mrc1													Chk1
Rpd3GFP Csm31Del Replicate 1													Rpd3GFP Tof11Del Replicate 1													Rpd3GFP Mrc1Del Replicate 1													Rpd3GFP Chk11Del Replicate 1
Rpd3-UNT-2hr								Rpd3-GFP MMS 2hr					Rpd3-UNT-2hr								Rpd3-GFP MMS 2hr					Rpd3-UNT-2hr								Rpd3-GFP MMS 2hr					Rpd3-UNT-2hr								Rpd3-GFP MMS 2hr
No of Cells	Cells with Foci							No of Cells	Cells with Foci				No of Cells	Cells with Foci							No of Cells	Cells with Foci				No of Cells	Cells with Foci							No of Cells	Cells with Foci				No of Cells	Cells with Foci							No of Cells	Cells with Foci
	Nuclear	Cytoplasmic	Both						Nuclear	Cytoplasmic	Both			Nuclear	Cytoplasmic	Both						Nuclear	Cytoplasmic	Both			Nuclear	Cytoplasmic	Both						Nuclear	Cytoplasmic	Both			Nuclear	Cytoplasmic	Both						Nuclear	Cytoplasmic
201	25	0	0					155	53	9	6		288	26	0	0					223	74	20	13		185	18	0	0					182	59	10	5		110	16	0	0					101	41	40
Percentage	12.4378	0	0					Percentage	34.1935	5.80645	3.87097		Percentage	9.02778	0	0					Percentage	33.1839	8.96861	5.8296		Percentage	9.72973	0	0					Percentage	32.4176	5.49451	2.74725		Percentage	14.5455	0	0					Percentage	40.5941	39.604
Rpd3GFP Csm31Del Replicate 2													Rpd3GFP TofDel Replicate 2													Rpd3GFP Mrc11Del Replicate 2													Rpd3GFP ChkDel Replicate 2
Rpd3-UNT-2hr								Rpd3-GFP MMS 2hr					Rpd3-UNT-2hr								Rpd3-GFP MMS 2hr					Rpd3-UNT-2hr								Rpd3-GFP MMS 2hr					Rpd3-UNT-2hr								Rpd3-GFP MMS 2hr
No of Cells	Cells with Foci							No of Cells	Cells with Foci				No of Cells	Cells with Foci							No of Cells	Cells with Foci				No of Cells	Cells with Foci							No of Cells	Cells with Foci				No of Cells	Cells with Foci							No of Cells	Cells with Foci
	Nuclear	Cytoplasmic	Both						Nuclear	Cytoplasmic	Both			Nuclear	Cytoplasmic	Both						Nuclear	Cytoplasmic	Both			Nuclear	Cytoplasmic	Both						Nuclear	Cytoplasmic	Both			Nuclear	Cytoplasmic	Both						Nuclear	Cytoplasmic
155	13							130	44	0	0		126	7	0	0					123	46	17	12		147	11	0	0					173	64	15	6		91	11	0	0					103	59	51
Percentage	8.3871	0	0					Percentage	33.8462	0	0		Percentage	5.55556	0	0					Percentage	37.3984	13.8211	9.7561		Percentage	7.48299	0	0					Percentage	36.9942	8.67052	3.46821		Percentage	12.0879	0	0					Percentage	57.2816	49.5146
Rpd3 CsmDel UNT vs MMS													Rpd3 Tof1Del UNT vs MMS													Rpd3 Mrc1Del UNT vs MMS													Rpd3 Chk1Del UNT vs MMS
	UNT	Nuclear	Cytoplasmic	Both	Total	MMS	UNT	Nuclear	Cytoplasmic	Both	Total			UNT	Nuclear	Cytoplasmic	Both	Total	MMS	UNT	Nuclear	Cytoplasmic	Both	Total			UNT	Nuclear	Cytoplasmic	Both	Total	MMS	UNT	Nuclear	Cytoplasmic	Both	Total			UNT	Nuclear	Cytoplasmic	Both	Total	MMS	UNT	Nuclear	Cytoplasmic	Both
1	0	12.4378	0	0	12.4378	1	0	34.1935	5.80645	3.87097	36.129		1	0	9.02778	0	0	9.02778	1	0	33.1839	8.96861	5.8296	36.3229		1	0	9.72973	0	0	9.72973	1	0	32.4176	5.49451	2.74725	35.1648		1	0	14.5455	0	0	14.5455	1	0	40.5941	39.604	11.8812
2	0	8.3871	0	0	8.3871	2	0	33.8462	0	0	33.8462		2	0	5.55556	0	0	5.55556	2	0	37.3984	13.8211	9.7561	41.4634		2	0	7.48299	0	0	7.48299	2	0	36.9942	8.67052	3.46821	42.1965		2	0	12.0879	0	0	12.0879	2	0	57.2816	49.5146	38.8349
STDEV	0	2.86429	0	0	2.86429	STDEV	0	0.245645	4.10578	2.73719	1.61424		STDEV	0	2.45523	0	0	2.45523	STDEV	0	2.98011	3.43126	2.77646	3.63491		STDEV	0	1.58868	0	0	1.58868	STDEV	0	3.23617	2.24578	0.509792	4.97216		STDEV	0	1.73774	0	0	1.73774	STDEV	0	11.7998	7.00785	19.0592
Mean	0	10.4125	0	0	10.4125	Mean	0	34.0199	2.90323	1.93548	34.9876		Mean	0	7.29167	0	0	7.29167	Mean	0	35.2911	11.3949	7.79285	38.8931		Mean	0	8.60636	0	0	8.60636	Mean	0	34.7059	7.08251	3.10773	38.6807		Mean	0	13.3167	0	0	13.3167	Mean	0	48.9378	44.5593	25.3581
SEM	0	1.6537	0	0	2.02536	SEM	0	0.141823	2.37047	1.58032	1.14144		SEM	0	1.41753	0	0	1.73611	SEM	0	1.72057	1.98104	1.60299	2.57027		SEM	0	0.917226	0	0	1.12337	SEM	0	1.8684	1.2966	0.294329	3.51585		SEM	0	1.00329	0	0	1.22877	SEM	0	6.81264	4.04599	11.0038
[truncated: 13 more columns]

## Sheet: Supp Fig 3
Supplementary Figure 3

## Sheet: Supp Fig 4
Supplementary Figure 4

[truncated: 2 more sheets: Supp Fig 5, Blot intensities]
